# Supplementary material for: METTL3 acetylation impedes cancer metastasis via fine-tuning its nuclear and cytosolic functions
Source: Nat Commun. 2022 Oct 26;13:6350. doi: 10.1038/s41467-022-34209-5 (PMC9605963; doi:10.1038/s41467-022-34209-5)
Supplement: Supplementary file 3 — Source Data [file 41467_2022_34209_MOESM3_ESM.xlsx]

## Sheet: Fig.1
Fig.1a,b,c				Fig.1e
Nuclear METTL3 score				Migration
Non-metastases	Metastases			MB231	MCF7	DU145	LNCaP	SW620	RKO
1	4			120	6	108	8	72	16
1	4			128	1	101	12	85	15
1	4			113	8	119	3	68	24
1	4
1	4			Invasion
1	4			MB231	MCF7	DU145	LNCaP	SW620	RKO
4	4			92	2	76	3	46	12
1	4			86	5	82	6	51	20
1	4			82	1	70	1	40	10
1	4
1	1
1	4			Fig.1g
1	1			MB231	MCF7	DU145	LNCaP	SW620	RKO	(%)
4	4			80.8134	31.0001	73.2392	14.8904	62.4276	39.4531
1	3			75.0459	30.7874	77.1506	24.4493	67.4427	48.9227
1	3			81.8242	34.9811	70.14	25.8673	61.0072	37.1848
1	4
1	4
1	4			Fig.1h
3	1
2	4
1	4
1	4
1	4
1	2
1	2
1	3
1	4
1	4
1	3
1	1
4	3
1	4
1	4
1	4
1	4
1	4
1	1
1	4
2	4
2	4
3	4
1	1
1	4
1	4
1	2
1	2
3	4
3	2
1	1
1	4
2	4
2	2
1	2
1	4
1	3
1	4
1	4
1	4
1	1
3	4
3	2
1	2
2	4
1	4
1	1
2	3
1	2
1	2
1	3
3	4
3	2
3	4
1	2
1	3
1	1
1	4
1	4
1	2
2	4
3	4
1	1
1	4
3	4
1	2
1	4
1	4
3	2
3	4
2	1
1	4
1	4
1	4
1	1
1	4
4	4
4	4
4	4
1	4
1	4
1	1
1	4
1	3
1	1
3	4
2	4
1	4
1	4
4	4
1	2
1	4
1	2
3	1
1	4
1	4
1	4
1	4
1	1
1	4
1	1
3	4
1	4
2	1
1	4
1	4
1	4
1	4
1	4
1	1
1	4
1	4
1
1
3
1
1
1
1
1
1
1
1
1
1
1
4
1
1
1
1
4
1
1
4
4
1
4
1
1
1

## Sheet: Fig.2
Fig.2a												Fig.2b
Fig.2c
Vec+Vec	M3+Vec	M3-CD+Vec	M3+GCN5	M3+PCAF	M3+CBP	M3+p300	M3+TIP60	M3+MOZ	M3+HBO1	M3-CD+p300
18	48	13	40	52	30	14	42	41	34	13
13	40	11	36	55	37	19	45	37	40	19
20	51	19	47	42	29	10	38	44	31	12
Fig.2d
Vec+Vec	M3+Vec	M3-CD+Vec	M3+p300	M3+CBP	M3-CD+p300
13	39	15	13	25	13
10	45	19	20	30	21
20	35	12	10	24	13
Fig.2e							Fig.2f
Fig.2g

## Sheet: Fig.3
Fig.3b
WT	KQ	KR	(%)
77.566	15.9436	83.5857
82.5806	12.3149	89.0517
78.5	14.7666	86.3621
									Fig.3d
Fig.3c
Fig.3e									Fig.3f					Fig.3g
Fig.3h									Fig.3i							Fig.3j
Fig.3k
WT		KQ		KR
Control	ASP/NAM	Control	ASP/NAM	Control	ASP/NAM
78.0408	24.2753	11.0176	10.2499	83.4158	75.2063
70.8776	31.0723	15.973	11.277	73.7055	77.862
78.5497	25.5268	13.4716	18.3137	83.8493	70.1386

## Sheet: Fig.4
Fig.4a
CTRL	shMETTL3	WT	KQ	KR
0.355824	0.282276	0.353752	0.282463	0.355296
0.402132	0.302212	0.3946	0.323407	0.394464
0.376085	0.273157	0.350972	0.294343	0.346403
Fig.4b
CTRL		ASP/NAM		SIRT1 KD+ASP
Control	shMETTL3	Control	shMETTL3	Control	shMETTL3
0.351693	0.272799	0.305295	0.271098	0.307479	0.263097
0.340111	0.249046	0.293519	0.284881	0.292044	0.254224
0.35907	0.264133	0.307554	0.267611	0.304917	0.264269
Fig.4c
WT		KQ		KR
Control	ASP/NAM	Control	ASP/NAM	Control	ASP/NAM
0.374231	0.334651	0.300592	0.301623	0.374395	0.36483
0.401603	0.35576	0.326402	0.321632	0.39316	0.403182
0.397099	0.350355	0.312711	0.33326	0.381551	0.375227
Fig.4g
	CTRL			shMETTL3			WT			WT+A/N			KQ			KQ+A/N			KR			KR+A/N
IL-6	1	1	1	0.256472	0.220718	0.252019	0.985383	0.78771	0.854053	0.41553	0.443797	0.406103	0.365242	0.348854	0.412463	0.32384	0.332567	0.397039	1.00601	0.951976	0.920552	0.924218	1.17991	0.852846
CAV1	1	1	1	0.230781	0.257837	0.225946	1.03366	0.964034	1.0514	0.642803	0.6464	0.689556	0.344482	0.376694	0.368566	0.375486	0.364587	0.345395	1.14983	1.09589	1.10609	0.951602	1.00988	0.990105
NRP2	1	1	1	0.599197	0.629293	0.634516	1.07912	0.983169	1.05396	0.676671	0.64287	0.680557	0.313235	0.298621	0.339856	0.32831	0.354716	0.263992	0.997411	1.08455	1.0517	0.906766	1.02703	0.914979
ULK1	1	1	1	0.493028	0.410027	0.501874	1.04205	0.952558	1.10214	0.601499	0.60175	0.64269	0.361963	0.372932	0.34662	0.327816	0.329836	0.332763	1.08164	1.05232	1.13422	1.09516	1.07185	0.988701
Fig.4h
	CTRL			shMETTL3			WT			WT+A/N			KQ			KQ+A/N			KR			KR+A/N
IL-6	1	1	1	0.515896	0.490243	0.560937	0.937683	0.93523	0.986986	0.307534	0.320027	0.301601	0.582516	0.589985	0.571787	0.306052	0.279474	0.319049	0.942875	1.06881	1.10526	0.78882	0.767953	0.814255
CAV1	1	1	1	0.347476	0.341928	0.341641	1.00782	1.08669	1.19028	0.564465	0.521329	0.546988	0.657715	0.69491	0.754148	0.59431	0.522518	0.537046	1.16656	1.05658	1.07865	1.0645	1.04591	0.982928
NRP2	1	1	1	0.450987	0.405591	0.55211	1.11449	1.0061	0.986139	0.660901	0.650303	0.684952	0.643773	0.601722	0.687549	0.560029	0.607519	0.664842	0.982391	1.03284	0.946971	1.00861	1.00055	0.932489
ULK1	1	1	1	2.39933	2.531	2.1628	1.08259	1.27758	1.00374	2.86407	3.14347	2.71834	2.64752	2.70193	2.70631	2.77645	3.02567	3.0142	1.09965	1.15679	0.97818	1.37086	1.54062	1.31655
Fig.4i
CTRL	shMETTL3	WT	WT+A/N	KQ	KQ+A/N	KR	KR+A/N
199.975	97.7923	199.803	50.8975	119.249	48.1816	207.939	132.398
190.292	110.389	167.495	35.8681	115.71	33.6192	212.867	144.699
161.388	96.4037	207.14	52.8269	114.051	50.6886	188.694	121.314
Fig.4j
Fig.4l
Migration
WT		KQ		KR
Control	ASP/NAM	Control	ASP/NAM	Control	ASP/NAM
62	24	22	18	64	54
70	30	16	14	72	46
54	26	25	26	53	59
Invasion
WT		KQ		KR
Control	ASP/NAM	Control	ASP/NAM	Control	ASP/NAM
50	17	8	5	44	40
41	16	4	9	50	46
55	15	10	5	42	35

## Sheet: Fig.5
Fig.5a							Fig.5b
WT		KQ		KR
x	y	x	y	x	y
0	4.07395	0.3	5.18308	0	4.14695
0.04	4.07717	0.34	4.92507	0.04	4.16927
0.07	4.06799	0.38	4.87928	0.07	4.16654
0.11	4.05338	0.42	4.85741	0.11	4.17655
0.14	4.04581	0.46	4.84087	0.14	4.17235
0.18	4.0492	0.5	4.84452	0.19	4.17737
0.22	4.03225	0.54	4.8263	0.23	4.18274
0.26	4.01428	0.58	4.82911	0.26	4.18699
0.3	4.00414	0.62	4.83191	0.3	4.19491
0.34	3.99139	0.66	4.83438	0.34	4.19999
0.38	3.96726	0.7	4.83881	0.38	4.20584
0.42	3.97756	0.73	4.85397	0.42	4.20656
0.46	3.93939	0.77	4.86578	0.46	4.21424
0.5	3.91123	0.81	4.86441	0.5	4.21509
0.53	3.89429	0.85	4.86425	0.54	4.20674		Fig.5e
0.57	3.87323	0.89	4.8703	0.58	4.20578			CTRL			shMETTL3			WT			KQ			KR
0.61	3.85977	0.93	4.87127	0.62	4.20422		PTPN14	1	1	1	0.845678	0.853665	0.986719	0.915538	1.19859	1.02619	0.969926	0.978925	0.983661	0.950419	1.12503	0.963256
0.65	3.83793	0.97	4.87421	0.65	4.19976		LPP	1	1	1	0.688643	0.764297	0.753764	0.937035	1.0192	0.85538	0.925628	1.0966	1.10064	0.969198	1.04427	0.958373
0.69	3.81003	1.01	4.88016	0.69	4.19417		BRD4	1	1	1	1.05679	0.907939	1.07546	0.951698	0.888345	0.97104	1.10375	0.99237	1.17594	0.926674	0.876932	0.976528
0.73	3.79056	1.05	4.88395	0.73	4.18872
0.77	3.76077	1.09	4.88971	0.77	4.18287
0.81	3.73406	1.13	4.88517	0.81	4.17257		Fig.5f
0.85	3.70051	1.17	4.88969	0.85	4.16146			WT			KQ
0.89	3.68313	1.21	4.89116	0.89	4.14449		PTPN14	1	1	1	2.11977	2.57398	2.28153
0.93	3.65622	1.25	4.89414	0.93	4.13134		LPP	1	1	1	3.4418	3.90466	3.33166
0.97	3.62268	1.28	4.89541	0.97	4.12218		BRD4	1	1	1	1.45577	1.53801	1.66629
1	3.58887	1.32	4.90113	1.01	4.10005
1.04	3.55957	1.36	4.90891	1.05	4.08443
1.08	3.52486	1.4	4.91075	1.09	4.06358		Fig.5g
1.12	3.4981	1.44	4.9086	1.13	4.03965			PTPN14			LPP			BRD4
1.16	3.46493	1.48	4.9088	1.16	4.02157		WT	1	1	1	1	1	1	1	1	1
1.2	3.42804	1.52	4.90822	1.2	4.00616		KQ	4.02369	2.78323	5.37898	4.40093	2.67829	2.15998	17.1836	10.7563	13.9375
1.24	3.40248	1.56	4.91103	1.24	3.9833
1.28	3.36826	1.6	4.92462	1.28	3.96338
1.32	3.33973	1.64	4.92013	1.32	3.92367		Fig.5h
1.36	3.31067	1.68	4.93663	1.36	3.8962
1.4	3.27778	1.72	4.93247	1.4	3.87175
1.44	3.24675	1.76	4.92309	1.44	3.85013
1.48	3.22538	1.79	4.93731	1.48	3.8268
1.52	3.19101	1.83	4.93446	1.52	3.79643
1.55	3.15426	1.87	4.93323	1.56	3.77467
1.59	3.13053	1.91	4.94064	1.6	3.74107
1.63	3.10416	1.95	4.94218	1.64	3.70902
1.67	3.08266	1.99	4.95051	1.67	3.67708
1.71	3.04561	2.03	4.93827	1.71	3.64091
1.75	3.00993	2.07	4.92767	1.75	3.60975
1.79	2.98515	2.11	4.9305	1.79	3.58071
1.83	2.95593	2.15	4.95625	1.83	3.54462
1.87	2.92494	2.18	4.93527	1.87	3.51469
1.9	2.88187	2.22	4.92018	1.91	3.47509
1.94	2.85674	2.26	4.91076	1.95	3.42839
1.99	2.81891	2.3	4.87282	1.99	3.42202
2.02	2.78579	2.34	4.84616	2.02	3.37317
2.06	2.75997	2.38	4.83873	2.06	3.32977
2.1	2.72694	2.42	4.82882	2.1	3.30286		Fig.5i
2.14	2.70297	2.46	4.81482	2.15	3.27871			CTRL			sheIF3h
2.18	2.67876	2.5	4.78927	2.18	3.25155		PTPN14	1	1	1	1.09431	0.882079	1.12531
2.22	2.62902	2.54	4.77018	2.22	3.20249		LPP	1	1	1	1.09241	0.901253	1.16866
2.26	2.60186	2.58	4.7478	2.26	3.17644		BRD4	1	1	1	1.05768	0.987142	1.08275
2.3	2.56326	2.62	4.72489	2.3	3.1468
2.34	2.54279	2.66	4.70531	2.34	3.11327
2.38	2.50628	2.69	4.67308	2.38	3.05417		Fig.5j
2.41	2.46598	2.73	4.65648	2.42	3.01997
2.45	2.43232	2.77	4.62914	2.46	2.98866
2.49	2.39855	2.81	4.57551	2.5	2.95547
2.53	2.36685	2.85	4.54576	2.54	2.92799
2.57	2.33418	2.89	4.50757	2.57	2.90186
2.61	2.2984	2.93	4.48434	2.61	2.86996
2.65	2.27491	2.97	4.44472	2.65	2.83519
2.69	2.2465	3.01	4.38018	2.69	2.79601
2.73	2.21753	3.05	4.35215	2.73	2.76414
2.77	2.18652	3.09	4.32603	2.77	2.73297
2.81	2.15618	3.13	4.27239	2.81	2.69808
2.85	2.13123	3.17	4.23753	2.85	2.65263
2.89	2.10277	3.2	4.19147	2.89	2.61488
2.92	2.07366	3.24	4.14491	2.93	2.57924
2.96	2.04747	3.28	4.09604	2.97	2.54254
3	2.02384	3.32	4.04733	3.01	2.50541
3.04	1.99884	3.36	3.99223	3.05	2.47222
3.08	1.97262	3.4	3.95882	3.08	2.43946
3.12	1.94399	3.44	3.91794	3.12	2.41085
3.16	1.91566	3.48	3.86123	3.16	2.37622
3.2	1.89341	3.52	3.81519	3.2	2.33735
3.24	1.87207	3.56	3.76194	3.24	2.30427
3.28	1.84893	3.59	3.70856	3.28	2.27429
3.32	1.82761	3.63	3.6643	3.32	2.24276
3.36	1.80166	3.67	3.61979	3.36	2.21403
3.4	1.77664	3.71	3.57893	3.4	2.18284
3.43	1.75618	3.75	3.5315	3.44	2.15208
3.47	1.73371	3.79	3.48686	3.48	2.13224
3.51	1.71225	3.83	3.45577	3.52	2.09762
3.55	1.69146	3.87	3.40615	3.56	2.06735
3.59	1.67281	3.91	3.3538	3.59	2.02993
3.63	1.65662	3.95	3.30656	3.63	1.9975
3.67	1.63799	3.99	3.2542	3.67	1.96918
3.71	1.6215	4.03	3.22272	3.71	1.94494
3.75	1.60149	4.07	3.1845	3.75	1.91788
3.79	1.58551	4.1	3.127	3.79	1.88777
3.82	1.56855	4.14	3.08322	3.83	1.86165
3.86	1.5518	4.18	3.03529	3.87	1.83486
3.9	1.53563	4.22	2.99514	3.91	1.80878
3.94	1.52016	4.26	2.94916	3.95	1.78112
3.98	1.50706	4.3	2.87394	3.98	1.75162
4.02	1.49032	4.34	2.83361	4.02	1.7275
4.06	1.47202	4.38	2.79256	4.06	1.70442
4.1	1.45729	4.42	2.75263	4.1	1.6796
4.14	1.44224	4.46	2.69642	4.14	1.65412
4.18	1.42949	4.5	2.64948	4.18	1.62935
4.22	1.41619	4.54	2.63275	4.22	1.61205
4.26	1.40288	4.58	2.5945	4.26	1.58749
4.3	1.39116	4.61	2.53842	4.3	1.56534
4.34	1.37475	4.65	2.49093	4.34	1.54361
4.37	1.36109	4.69	2.44784	4.38	1.52162
4.41	1.35018	4.73	2.40145	4.42	1.50026
4.45	1.33691	4.77	2.36891	4.46	1.48274
4.49	1.32399	4.81	2.33678	4.49	1.4633
4.53	1.30904	4.85	2.29008	4.53	1.4403
4.57	1.2985	4.89	2.23507	4.57	1.42076
4.61	1.28632	4.93	2.19554	4.61	1.40014
4.65	1.27409	4.97	2.16405	4.65	1.38331
4.69	1.26397	5.01	2.13722	4.69	1.36706
4.73	1.25514	5.05	2.08258	4.73	1.34951
4.77	1.24545	5.09	2.03844	4.77	1.32868
4.81	1.23614	5.12	1.99911	4.81	1.31191
4.84	1.22474	5.16	1.96681	4.85	1.29544
4.88	1.21594	5.2	1.9323	4.89	1.27811
4.92	1.20802	5.24	1.91432	4.93	1.25478
4.96	1.19696	5.28	1.88729	4.97	1.24137
5	1.18534	5.32	1.85257	5	1.22829
5.04	1.17767	5.36	1.81584	5.04	1.21365
5.08	1.16647	5.4	1.7794	5.08	1.19698
5.12	1.15434	5.44	1.74302	5.12	1.1808
5.16	1.14378	5.48	1.70945	5.16	1.16995
5.2	1.1396	5.51	1.67442	5.2	1.15706
5.23	1.13126	5.55	1.64241	5.24	1.14638
5.28	1.12542	5.59	1.61324	5.28	1.1319
5.32	1.11404	5.63	1.584	5.32	1.11282
5.35	1.1059	5.67	1.5752	5.35	1.10295
5.39	1.09912	5.71	1.5653	5.39	1.10228
5.43	1.08902	5.75	1.55129	5.44	1.09712
5.47	1.08031	5.79	1.51903	5.48	1.07169
5.51	1.07525	5.83	1.48411	5.51	1.06251
5.55	1.06793	5.87	1.45462	5.55	1.05033
5.59	1.0607	5.91	1.42889	5.59	1.04191
5.63	1.05443	5.95	1.40311	5.63	1.02822
5.67	1.04756	5.98	1.38337	5.67	1.01578
5.71	1.04047	6.02	1.35874	5.71	1.00715
5.74	1.03497	6.06	1.33658	5.75	0.996956
5.78	1.02808	6.1	1.31426	5.79	0.985873
5.82	1.01966	6.14	1.29543	5.83	0.977815
5.86	1.01455	6.18	1.2705	5.87	0.971379
5.9	1.00789	6.22	1.24489	5.9	0.962639
5.94	1.00147	6.26	1.22338	5.94	0.953786
5.98	0.994544	6.3	1.21109	5.98	0.945996
6.02	0.987387	6.34	1.19314	6.02	0.936489
6.06	0.979147	6.38	1.16913	6.06	0.928676
6.1	0.974305	6.42	1.15348	6.1	0.920189
6.14	0.9679	6.46	1.13111	6.14	0.912328
6.18	0.960654	6.5	1.11467	6.18	0.904861
6.22	0.955246	6.53	1.09578	6.22	0.89891
6.25	0.949195	6.57	1.0803	6.26	0.891488
6.29	0.943507	6.61	1.06035	6.3	0.884671
6.33	0.938556	6.65	1.0462	6.34	0.877906
6.37	0.933474	6.69	1.03037	6.38	0.886049
6.41	0.924585	6.73	1.00808	6.41	0.865207
6.45	0.921663	6.79	0.990093	6.45	0.858331
6.49	0.918024	6.83	0.968481	6.49	0.849048
6.53	0.913101	6.87	0.954984	6.53	0.840154
6.57	0.909584	6.91	0.947004	6.57	0.8321
6.61	0.901896	6.95	0.936821	6.61	0.828953
6.65	0.899084	6.99	0.922762	6.65	0.826219
6.69	0.894784	7.03	0.906024	6.69	0.814143
6.73	0.889359	7.07	0.894469	6.73	0.805902
6.77	0.883064	7.1	0.881739	6.78	0.799773
6.81	0.879845	7.14	0.868293	6.82	0.796579
6.85	0.875691	7.18	0.856561	6.86	0.791027
6.89	0.870479	7.22	0.84404	6.9	0.781531
6.93	0.86652	7.26	0.839457	6.94	0.777735
6.97	0.859931	7.3	0.828713	6.98	0.772307
7.01	0.857919	7.34	0.815428	7.02	0.768492
7.05	0.852445	7.38	0.803277	7.06	0.761903
7.09	0.84542	7.42	0.794017	7.1	0.753859
7.13	0.840393	7.46	0.789082	7.14	0.749021
7.17	0.836676	7.5	0.789285	7.18	0.744899
7.21	0.830667	7.54	0.777356	7.22	0.738487
7.25	0.82579	7.58	0.765649	7.25	0.732624
7.29	0.821938	7.61	0.756087	7.29	0.726731
7.33	0.816697	7.65	0.746054	7.33	0.720231
7.36	0.810573	7.69	0.735274	7.37	0.715198
7.4	0.807566	7.73	0.723662	7.41	0.711339
7.44	0.80338	7.77	0.712995	7.45	0.70624
7.48	0.800248	7.81	0.706631	7.49	0.702678
7.52	0.796668	7.85	0.705824	7.53	0.698431
7.56	0.79028	7.89	0.70127	7.57	0.689705
7.6	0.785887	7.93	0.690047	7.61	0.687504
7.64	0.784675	7.97	0.68011	7.65	0.685251
7.68	0.780986	8.01	0.672522	7.69	0.676508
7.72	0.776115	8.05	0.666501	7.72	0.671538
7.75	0.773976	8.08	0.658028	7.76	0.668313
7.79	0.772351	8.12	0.651569	7.8	0.664545
7.83	0.767113	8.16	0.645103	7.84	0.658858
7.88	0.762747	8.2	0.63948	7.88	0.653303
7.91	0.758648	8.24	0.635104	7.92	0.648548
7.95	0.756896	8.28	0.631733	7.96	0.646448
7.99	0.750317	8.32	0.626297	8	0.642173
8.03	0.744819	8.36	0.617653	8.04	0.635684
8.07	0.741575	8.4	0.609427	8.08	0.631185
8.11	0.73869	8.44	0.604868	8.12	0.627527
8.15	0.737305	8.48	0.601048	8.16	0.625307
8.19	0.729505	8.51	0.595634	8.2	0.620463
8.23	0.725601	8.55	0.591579	8.23	0.617427
8.27	0.723271	8.6	0.588414	8.27	0.613838
8.3	0.719053	8.63	0.589734	8.31	0.610169
8.34	0.716002	8.67	0.581386	8.35	0.608109
8.38	0.713028	8.71	0.571945	8.39	0.604586
8.42	0.711286	8.75	0.566529	8.43	0.601108
8.46	0.708691	8.79	0.568428	8.47	0.597081
8.5	0.706043	8.83	0.57159	8.51	0.592342
8.54	0.702209	8.87	0.560769	8.55	0.592051
8.58	0.696047	8.91	0.554346	8.59	0.587765
8.62	0.695376	8.95	0.553305	8.63	0.58139
8.66	0.69252	8.99	0.550517	8.66	0.57736
8.7	0.68822	9.02	0.547057	8.71	0.576026
8.74	0.686088	9.06	0.541448	8.75	0.57312
8.77	0.682495	9.1	0.536957	8.78	0.567382
8.81	0.680536	9.14	0.536076	8.82	0.563462
8.85	0.679128	9.18	0.532687	8.86	0.560806
8.89	0.675061	9.22	0.526762	8.9	0.558707
8.93	0.672199	9.26	0.525712	8.94	0.556543
8.97	0.666619	9.3	0.516437	8.98	0.552823
9.01	0.665183	9.34	0.507648	9.02	0.549175
9.05	0.662353	9.38	0.502494	9.06	0.546534
9.09	0.658325	9.42	0.502538	9.1	0.547596
9.13	0.655892	9.46	0.498367	9.13	0.541409
9.17	0.651742	9.5	0.495855	9.17	0.537803
9.2	0.65082	9.53	0.49514	9.21	0.534881
9.25	0.649761	9.57	0.493424	9.25	0.533306
9.28	0.644218	9.61	0.486472	9.29	0.531922
9.32	0.640182	9.65	0.476173	9.33	0.529818
9.36	0.635911	9.69	0.480314	9.37	0.525966
9.4	0.63479	9.73	0.472671	9.41	0.52155
9.44	0.634636	9.77	0.477182	9.45	0.519047
9.48	0.632172	9.81	0.477534	9.49	0.518771
9.52	0.628864	9.85	0.471035	9.53	0.515121
9.56	0.629448	9.89	0.463437	9.57	0.51067
9.6	0.627697	9.93	0.463454	9.61	0.50774
9.64	0.6252	9.97	0.459704	9.64	0.504997
9.67	0.623711	10.01	0.461851	9.68	0.504477
9.71	0.620001	10.04	0.451247	9.72	0.50169
9.75	0.618158	10.08	0.447488	9.76	0.498656
9.79	0.616104	10.12	0.4509	9.8	0.495645
9.83	0.613224	10.16	0.448538	9.84	0.490938
9.87	0.612023	10.2	0.444992	9.88	0.492162
9.91	0.608405	10.24	0.442695	9.92	0.489764
9.95	0.60631	10.28	0.439443	9.96	0.488994
9.99	0.606051	10.32	0.442729	10	0.486392
10.03	0.605791	10.36	0.444591	10.04	0.487434
10.07	0.604108	10.4	0.441981	10.08	0.484078
10.11	0.60292	10.43	0.43724	10.12	0.483193
10.15	0.603548	10.47	0.435277	10.16	0.479602
10.18	0.602502	10.51	0.434795	10.19	0.477702
10.22	0.60291	10.55	0.431196	10.23	0.476799
10.26	0.600124	10.59	0.425749	10.27	0.475592
10.3	0.59824	10.63	0.421093	10.31	0.473352
10.34	0.599718	10.67	0.421556	10.35	0.472074
10.38	0.599123	10.71	0.428456	10.39	0.468259
10.42	0.59716	10.75	0.424674	10.43	0.469187
10.46	0.594802	10.79	0.420725	10.47	0.468328
10.5	0.59662	10.83	0.418048	10.51	0.467918
10.54	0.597015	10.87	0.426362	10.55	0.465614
10.58	0.598323	10.91	0.420095	10.58	0.464181
10.62	0.597779	10.94	0.4286	10.62	0.464003
10.66	0.596237	10.98	0.414485	10.66	0.462957
10.7	0.600985	11.02	0.413526	10.7	0.464364
10.73	0.601341	11.06	0.412766	10.74	0.462846
10.77	0.60307	11.1	0.413476	10.78	0.46401
10.81	0.6062	11.14	0.415011	10.82	0.463421
10.85	0.605491	11.18	0.415649	10.86	0.462356
10.89	0.6079	11.22	0.411318	10.9	0.462362
10.93	0.610461	11.26	0.412579	10.94	0.461876
10.97	0.612252	11.3	0.411694	10.98	0.461163
11.01	0.612507	11.34	0.410858	11.02	0.460546
11.05	0.619504	11.38	0.405353	11.06	0.459475
11.08	0.619672	11.41	0.408079	11.09	0.458611
11.12	0.619952	11.45	0.410726	11.13	0.457076
11.17	0.621773	11.49	0.41417	11.17	0.459294
11.2	0.624366	11.53	0.407705	11.21	0.461439
11.24	0.627951	11.57	0.406469	11.25	0.45999
11.28	0.632205	11.61	0.402943	11.29	0.46069
11.32	0.633745	11.65	0.40448	11.33	0.460331
11.36	0.636699	11.69	0.404247	11.37	0.461779
11.4	0.640925	11.73	0.404519	11.41	0.465721
11.44	0.643612	11.77	0.405424	11.45	0.466723
11.48	0.646652	11.81	0.407841	11.49	0.468359
11.52	0.651569	11.84	0.407495	11.53	0.470617
11.56	0.65349	11.89	0.408214	11.57	0.475186
11.6	0.65405	11.93	0.412584	11.6	0.478301
11.63	0.655651	11.96	0.408836	11.64	0.480374
11.67	0.661824	12.01	0.409086	11.68	0.473581
11.71	0.664848	12.05	0.410519	11.72	0.471108
11.75	0.667332	12.09	0.416257	11.76	0.477422
11.79	0.670077	12.13	0.417332	11.8	0.482724
11.83	0.673	12.17	0.416871	11.84	0.487502
11.87	0.675568	12.21	0.4188	11.88	0.492953
11.91	0.675398	12.25	0.423562	11.92	0.498746
11.95	0.675819	12.29	0.427855	11.96	0.503048
12	0.680206	12.33	0.434555	12	0.505331
12.03	0.682441	12.37	0.433585	12.04	0.510584
12.08	0.68293	12.41	0.4336	12.09	0.514174
12.12	0.683497	12.44	0.438614	12.13	0.519709
12.16	0.686247	12.48	0.439319	12.17	0.526063
12.2	0.684383	12.52	0.441608	12.2	0.533146
12.24	0.683868	12.56	0.442048	12.24	0.537421
12.28	0.688068	12.6	0.448665	12.28	0.54389
12.31	0.687568	12.64	0.454427	12.32	0.548761
12.35	0.687602	12.68	0.457269	12.36	0.553822
12.39	0.688715	12.72	0.461014	12.4	0.55808
12.43	0.6895	12.76	0.465256	12.44	0.564979
12.47	0.68742	12.8	0.468453	12.48	0.572195
12.51	0.688859	12.84	0.471567	12.52	0.578127
12.55	0.692997	12.88	0.474352	12.56	0.583311
12.59	0.690084	12.92	0.477458	12.59	0.585586
12.63	0.690075	12.95	0.48359	12.64	0.588493
12.67	0.692311	12.99	0.487535	12.68	0.592113
12.7	0.69426	13.03	0.492289	12.71	0.596696
12.74	0.693813	13.07	0.495635	12.75	0.601835
12.79	0.692508	13.11	0.500795	12.79	0.604423
12.82	0.695178	13.15	0.501619	12.83	0.609196
12.86	0.697697	13.19	0.509032	12.87	0.61256
12.9	0.697504	13.23	0.513351	12.91	0.61577
12.94	0.698629	13.27	0.517263	12.95	0.618801
12.98	0.70187	13.31	0.526066	12.99	0.623618
13.02	0.703269	13.35	0.528443	13.03	0.624004
13.06	0.704261	13.39	0.529387	13.07	0.625219
13.1	0.70851	13.43	0.530734	13.1	0.626654
13.14	0.708808	13.46	0.53038	13.14	0.629243
13.18	0.709654	13.5	0.542129	13.18	0.632363
13.22	0.715909	13.54	0.545577	13.22	0.631917
13.25	0.717663	13.58	0.546534	13.26	0.633303
13.29	0.718381	13.62	0.551674	13.3	0.636301
13.33	0.724043	13.66	0.555585	13.34	0.638891
13.37	0.726831	13.7	0.556543	13.38	0.64202
13.41	0.730602	13.74	0.561135	13.42	0.640707
13.45	0.733512	13.78	0.561863	13.46	0.642119
13.49	0.737736	13.82	0.568849	13.5	0.643938
13.53	0.74175	13.86	0.571897	13.54	0.6446
13.57	0.746246	13.9	0.575828	13.57	0.644494
13.61	0.751136	13.94	0.585165	13.61	0.644858
13.65	0.754408	13.97	0.589389	13.65	0.648839
13.69	0.758445	14.01	0.597658	13.69	0.650072
13.72	0.763768	14.05	0.600982	13.73	0.652737
13.76	0.767472	14.09	0.603389	13.77	0.652736
13.8	0.771055	14.13	0.611037	13.81	0.653553
13.84	0.776777	14.17	0.617282	13.85	0.654038
13.88	0.77917	14.21	0.619907	13.89	0.656098
13.92	0.783936	14.25	0.628103	13.93	0.658491
13.96	0.788668	14.29	0.636672	13.97	0.658095
14	0.789688	14.33	0.640629	14.01	0.660732
14.04	0.79373	14.36	0.646527	14.05	0.663072
14.08	0.795511	14.4	0.647709	14.09	0.667384
14.12	0.798305	14.44	0.654246	14.12	0.669533
14.16	0.801378	14.48	0.658031	14.16	0.671822
14.2	0.805676	14.52	0.665407	14.2	0.674057
14.23	0.807038	14.56	0.670787	14.24	0.677812
14.27	0.810009	14.6	0.673451	14.28	0.681912
14.31	0.81096	14.64	0.680809	14.32	0.684818
14.35	0.814981	14.68	0.683103	14.36	0.687887
14.39	0.817024	14.72	0.690176	14.4	0.692933
14.43	0.818093	14.76	0.694987	14.44	0.693685
14.47	0.819801	14.8	0.697471	14.48	0.69571
14.51	0.82156	14.84	0.704376	14.51	0.701084
14.55	0.82379	14.87	0.706169	14.55	0.702722
14.59	0.824654	14.91	0.710155	14.6	0.706134
14.62	0.826373	14.95	0.718085	14.63	0.71123
14.66	0.827507	14.99	0.722637	14.67	0.711995
14.7	0.829152	15.03	0.725329	14.71	0.713363
14.74	0.828297	15.07	0.728259	14.75	0.718382
14.78	0.829606	15.11	0.733781	14.79	0.721157
14.82	0.829277	15.15	0.737581	14.83	0.722598
14.86	0.828649	15.19	0.740329	14.87	0.72825
14.9	0.829259	15.23	0.744573	14.91	0.728428
14.94	0.830943	15.27	0.745667	14.95	0.730263
14.98	0.829662	15.31	0.747676	14.99	0.734125
15.02	0.82967	15.35	0.751226	15.02	0.737688
15.06	0.82692	15.38	0.749194	15.06	0.74131
15.1	0.826026	15.42	0.753262	15.1	0.742139
15.14	0.824627	15.46	0.755199	15.14	0.743996
15.17	0.822889	15.5	0.756883	15.18	0.74718
15.21	0.824381	15.54	0.757981	15.22	0.747825
15.25	0.823335	15.58	0.759905	15.26	0.749818
15.29	0.821793	15.62	0.760139	15.3	0.751666
15.33	0.819509	15.66	0.761464	15.34	0.752548
15.37	0.818375	15.7	0.76079	15.38	0.75432
15.41	0.818152	15.74	0.763396	15.42	0.753945
15.45	0.817763	15.78	0.762556	15.46	0.755107
15.49	0.815726	15.81	0.762538	15.5	0.754581
15.53	0.816039	15.85	0.764006	15.53	0.754347
15.57	0.812422	15.89	0.762693	15.57	0.757524
15.61	0.810574	15.93	0.763526	15.61	0.7568
15.64	0.808567	15.97	0.760874	15.65	0.755581
15.68	0.806091	16.01	0.760208	15.69	0.753854
15.72	0.803461	16.05	0.76654	15.73	0.754826
15.76	0.801464	16.09	0.767812	15.77	0.757047
15.8	0.800198	16.13	0.770222	15.81	0.756355
15.84	0.798869	16.17	0.767642	15.85	0.758511
15.88	0.797647	16.21	0.769064	15.89	0.757719
15.92	0.796767	16.25	0.767387	15.93	0.75608
15.96	0.796132	16.28	0.769898	15.97	0.755475
16	0.791676	16.32	0.774831	16.01	0.755836
16.04	0.789677	16.36	0.764178	16.04	0.755521
16.07	0.789502	16.4	0.763325	16.08	0.753387
16.12	0.787611	16.44	0.765241	16.12	0.752251
16.16	0.786795	16.48	0.762869	16.16	0.753966
16.19	0.783588	16.52	0.757535	16.2	0.755579
16.23	0.782004	16.56	0.755672	16.24	0.753826
16.27	0.780451	16.6	0.753718	16.28	0.75412
16.31	0.779262	16.64	0.750433	16.32	0.753538
16.35	0.777262	16.68	0.749063	16.36	0.75365
16.39	0.778637	16.72	0.747789	16.4	0.751677
16.43	0.776665	16.76	0.746835	16.43	0.751106
16.47	0.77212	16.79	0.744993	16.48	0.7492
16.51	0.771361	16.83	0.744195	16.51	0.748754
16.55	0.770593	16.87	0.739585	16.55	0.747152
16.58	0.769983	16.91	0.732494	16.59	0.743734
16.62	0.768822	16.95	0.728226	16.63	0.740874
16.66	0.764816	16.99	0.727607	16.67	0.738953
16.7	0.76207	17.03	0.725943	16.71	0.740215
16.74	0.763769	17.07	0.719113	16.75	0.73982
16.78	0.765537	17.11	0.716693	16.79	0.738948
16.82	0.761659	17.15	0.714472	16.83	0.737763
16.86	0.761886	17.19	0.716246	16.87	0.735295
16.9	0.761385	17.24	0.713953	16.91	0.735916
16.94	0.756641	17.27	0.716703	16.94	0.73582
16.98	0.756952	17.32	0.709402	16.98	0.733323
17.02	0.755531	17.36	0.706433	17.02	0.731195
17.06	0.751984	17.39	0.706049	17.06	0.730357
17.09	0.752358	17.44	0.704185	17.1	0.731658
17.13	0.752666	17.48	0.703427	17.14	0.730839
17.17	0.751413	17.51	0.701078	17.18	0.727933
17.22	0.750154	17.55	0.700986	17.23	0.726198
17.26	0.74959	17.59	0.700218	17.27	0.725352
17.3	0.749043	17.63	0.697152	17.31	0.725968
17.34	0.749371	17.67	0.695172	17.35	0.724758
17.38	0.749078	17.71	0.692259	17.39	0.721752
17.42	0.747026	17.75	0.695699	17.43	0.719778
17.46	0.745576	17.79	0.693016	17.47	0.717773
17.5	0.748962	17.83	0.691703	17.51	0.718118
17.54	0.75045	17.87	0.689459	17.54	0.716409
17.58	0.750844	17.9	0.686992	17.58	0.714715
17.62	0.751373	17.94	0.684932	17.62	0.713059
17.66	0.751218	17.98	0.684547	17.66	0.712617
17.69	0.749982	18.02	0.686507	17.7	0.712024
17.73	0.751001	18.06	0.681759	17.74	0.711518
17.77	0.754136	18.1	0.679482	17.78	0.709162
17.81	0.757346	18.14	0.678413	17.82	0.70772
17.85	0.758307	18.18	0.678146	17.86	0.707403
17.89	0.760827	18.22	0.676652	17.9	0.707192
17.93	0.762672	18.26	0.675784	17.94	0.70531
17.97	0.765772	18.3	0.673564	17.98	0.703304
18.01	0.769538	18.34	0.674309	18.02	0.701714
18.05	0.773743	18.38	0.676572	18.05	0.702439
18.09	0.778291	18.41	0.675269	18.09	0.70212
18.13	0.782971	18.45	0.675253	18.13	0.700283
18.17	0.790677	18.49	0.675579	18.17	0.69756
18.2	0.797208	18.53	0.677234	18.21	0.696474
18.24	0.803638	18.57	0.678447	18.25	0.696335
18.28	0.811978	18.61	0.676936	18.29	0.69634
18.32	0.820513	18.65	0.676123	18.33	0.694464
18.36	0.831537	18.69	0.681401	18.37	0.692757
18.4	0.842438	18.73	0.682046	18.41	0.691695
18.44	0.854167	18.77	0.68363	18.44	0.692703
18.48	0.864228	18.81	0.685057	18.48	0.692454
18.52	0.878631	18.85	0.687324	18.52	0.691777
18.55	0.891323	18.89	0.691216	18.56	0.691681
18.59	0.905638	18.92	0.695808	18.6	0.691914
18.63	0.922843	18.96	0.699388	18.64	0.692833
18.67	0.938887	19	0.702256	18.68	0.694392
18.71	0.955053	19.04	0.708174	18.72	0.694772
18.75	0.975823	19.08	0.715472	18.76	0.694823
18.79	0.994454	19.12	0.722002	18.8	0.697098
18.83	1.01547	19.16	0.729978	18.84	0.700909
18.87	1.03535	19.2	0.735168	18.88	0.704339
18.91	1.06047	19.24	0.74678	18.92	0.707271
18.95	1.08399	19.28	0.755373	18.95	0.708432
18.99	1.10963	19.31	0.77286	18.99	0.714496
19.03	1.13172	19.35	0.77394	19.03	0.720759
19.07	1.15609	19.39	0.7821	19.07	0.727231
19.1	1.18355	19.43	0.794119	19.11	0.73101
19.14	1.20978	19.47	0.80691	19.15	0.737381
19.18	1.23972	19.51	0.82009	19.19	0.745475
19.22	1.26562	19.55	0.835914	19.23	0.75597
19.26	1.29093	19.59	0.844232	19.27	0.763753
19.3	1.32326	19.63	0.855927	19.31	0.773732
19.34	1.35147	19.67	0.873287	19.35	0.784984
19.38	1.37817	19.71	0.893332	19.39	0.801685
19.42	1.40266	19.75	0.912479	19.43	0.816729
19.46	1.42132	19.79	0.928581	19.46	0.828284
19.5	1.45097	19.82	0.940363	19.5	0.841995
19.54	1.48353	19.86	0.963236	19.54	0.859412
19.57	1.51309	19.9	0.985866	19.58	0.879111
19.61	1.53721	19.94	1.0138	19.62	0.899633
19.65	1.55862	19.98	1.03263	19.66	0.918625
19.69	1.58175	20.02	1.05324	19.7	0.937918
19.73	1.60854	20.06	1.06748	19.74	0.957141
19.77	1.63763	20.1	1.09301	19.78	0.982164
19.81	1.66393	20.14	1.1177	19.82	1.0067
19.85	1.6859	20.18	1.14183	19.86	1.02975
19.89	1.70543	20.22	1.16623	19.9	1.05251
19.93	1.73181	20.26	1.19037	19.94	1.07766
19.97	1.75514	20.3	1.21864	19.97	1.10952
20.01	1.77736	20.33	1.24024	20.01	1.13926
20.05	1.8	20.37	1.25635	20.05	1.16377
20.08	1.82153	20.41	1.28185	20.09	1.18915
20.12	1.84223	20.45	1.30604	20.13	1.22022
20.16	1.85764	20.49	1.33308	20.17	1.24771
20.2	1.8759	20.53	1.35805	20.21	1.27482
20.24	1.89076	20.57	1.38094	20.25	1.31065
20.28	1.91223	20.61	1.40163	20.29	1.34074
20.32	1.92603	20.65	1.42249	20.33	1.36996
20.36	1.93303	20.69	1.44717	20.36	1.39778
20.4	1.93956	20.73	1.46604	20.4	1.42766
20.44	1.95299	20.77	1.47674	20.44	1.45476
20.48	1.96651	20.81	1.49589	20.48	1.48434
20.51	1.9841	20.84	1.51465	20.52	1.51472
20.55	1.99723	20.88	1.53965	20.56	1.54138
20.59	2.00583	20.92	1.55328	20.6	1.57053
20.63	2.00476	20.96	1.56663	20.64	1.59861
20.67	2.0057	21	1.5777	20.68	1.62419
20.71	2.01485	21.04	1.59473	20.72	1.65758
20.75	2.02405	21.08	1.60459	20.76	1.68739
20.79	2.01782	21.12	1.62267	20.8	1.71222
20.83	2.01295	21.16	1.63513	20.84	1.73359
20.87	2.02656	21.2	1.64555	20.87	1.75093
20.91	2.04204	21.23	1.65387	20.91	1.76983
20.95	2.04905	21.27	1.66324	20.95	1.7938
20.98	2.05572	21.31	1.66362	20.99	1.81565
21.02	2.0586	21.35	1.66877	21.03	1.84209
21.06	2.06049	21.39	1.67474	21.07	1.86141
21.1	2.0647	21.43	1.68385	21.11	1.8766
21.14	2.06956	21.47	1.68974	21.15	1.88759
21.18	2.06913	21.51	1.69483	21.19	1.90522
21.22	2.06984	21.55	1.69223	21.23	1.92354
21.26	2.06964	21.59	1.69948	21.27	1.93849
21.3	2.06474	21.63	1.70091	21.31	1.95365
21.34	2.06438	21.67	1.69775	21.35	1.96971
21.38	2.06279	21.71	1.69865	21.38	1.98113
21.42	2.05803	21.74	1.69436	21.42	1.99227
21.46	2.0521	21.78	1.6971	21.46	2.00179
21.5	2.04463	21.82	1.6962	21.5	2.00961
21.53	2.04067	21.86	1.6922	21.54	2.01815
21.57	2.03649	21.9	1.69006	21.58	2.02949
21.61	2.02867	21.94	1.68834	21.62	2.0323
21.65	2.01809	21.98	1.68398	21.66	2.03728
21.69	2.01032	22.02	1.68067	21.7	2.04155
21.73	2.00056	22.06	1.67607	21.74	2.04222
21.77	1.99238	22.1	1.67117	21.77	2.04757
21.81	1.98354	22.14	1.66534	21.81	2.04971
21.85	1.97516	22.18	1.65789	21.86	2.05418
21.88	1.96563	22.22	1.65292	21.89	2.05418
21.92	1.94971	22.25	1.64684	21.93	2.05355
21.96	1.93387	22.29	1.64173	21.97	2.05305
22	1.92081	22.33	1.64378	22.01	2.05488
22.04	1.90986	22.37	1.62684	22.05	2.05525
22.08	1.90204	22.41	1.61636	22.09	2.0504
22.12	1.89282	22.46	1.60842	22.13	2.04541
22.16	1.88485	22.49	1.5992	22.17	2.04135
22.2	1.87592	22.54	1.59108	22.21	2.04041
22.24	1.87199	22.58	1.5786	22.25	2.0385
22.28	1.85977	22.62	1.57543	22.28	2.03536
22.32	1.84889	22.66	1.5672	22.32	2.02989
22.36	1.83688	22.7	1.55721	22.36	2.02504
22.4	1.82899	22.74	1.54538	22.4	2.02019
22.44	1.82461	22.78	1.53569	22.45	2.01427
22.48	1.81541	22.82	1.52371	22.49	2.00834
22.52	1.81636	22.85	1.51396	22.53	2.00283
22.56	1.81669	22.89	1.50855	22.57	1.99871
22.6	1.80811	22.93	1.50251	22.61	1.99144
22.64	1.79736	22.97	1.49256	22.65	1.98311
22.68	1.78527	23.01	1.48079	22.69	1.97389
22.72	1.78606	23.05	1.46796	22.73	1.96522
22.76	1.77033	23.09	1.46132	22.77	1.96014
22.8	1.75918	23.13	1.45053	22.81	1.95419
22.84	1.75207	23.17	1.44074	22.85	1.94578
22.88	1.74416	23.21	1.43289	22.89	1.93407
22.92	1.73602	23.24	1.42571	22.93	1.92461
22.96	1.7259	23.28	1.41847	22.97	1.91793
22.99	1.71947	23.32	1.4092	23	1.91094
23.03	1.7103	23.36	1.39439	23.04	1.90293
23.07	1.70458	23.4	1.38371	23.08	1.8904
23.11	1.69744	23.44	1.38297	23.12	1.88041
23.15	1.68318	23.48	1.37799	23.16	1.87116
23.19	1.67536	23.52	1.36161	23.2	1.86334
23.23	1.67179	23.56	1.35385	23.24	1.85398
23.27	1.67029	23.6	1.34725	23.28	1.84507
23.31	1.66156	23.64	1.3424	23.32	1.83749
23.35	1.65371	23.68	1.33459	23.36	1.8297
23.39	1.63906	23.72	1.32208	23.39	1.82161
23.43	1.62989	23.75	1.31838	23.43	1.81213
23.47	1.62085	23.79	1.31352	23.48	1.80286
23.5	1.61581	23.83	1.30312	23.51	1.79471
23.54	1.61422	23.87	1.29917	23.55	1.78713
23.58	1.60774	23.91	1.29554	23.59	1.77608
23.62	1.59731	23.95	1.29365	23.63	1.76345
23.66	1.58952	23.99	1.28246	23.67	1.75533
23.7	1.582	24.03	1.27113	23.71	1.74892
23.74	1.57533	24.07	1.26296	23.75	1.74261
23.78	1.56772	24.11	1.25893	23.79	1.73503
23.82	1.56438	24.15	1.26309	23.83	1.72411
23.86	1.55922	24.19	1.25409	23.87	1.71228
23.9	1.55347	24.23	1.2414	23.9	1.70215
23.93	1.5486	24.26	1.23787	23.94	1.69253
23.98	1.53903	24.3	1.22912	23.98	1.68884
24.02	1.53544	24.34	1.22301	24.02	1.68086
24.05	1.53084	24.38	1.21947	24.06	1.6726
24.09	1.52542	24.42	1.21358	24.1	1.66116
24.13	1.51646	24.46	1.2047	24.14	1.65384
24.17	1.51495	24.5	1.21276	24.18	1.64597
24.21	1.5085	24.54	1.21754	24.22	1.63552
24.25	1.49785	24.58	1.21364	24.26	1.62801
24.29	1.49065	24.62	1.20299	24.3	1.62106
24.33	1.48135	24.65	1.19274	24.34	1.61322
24.37	1.47642	24.7	1.18836	24.38	1.60732
24.41	1.46919	24.74	1.18628	24.41	1.60184
24.44	1.46395	24.77	1.18096	24.45	1.59068
24.48	1.46089	24.81	1.17304	24.49	1.5848
24.52	1.45834	24.85	1.18013	24.53	1.57905
24.56	1.45218	24.89	1.17571	24.57	1.56981
24.6	1.44097	24.93	1.16794	24.61	1.56343
24.64	1.43342	24.97	1.15614	24.65	1.55428
24.68	1.42355	25.01	1.15573	24.69	1.54633
24.72	1.41797	25.05	1.15779	24.73	1.53772
24.76	1.41479	25.09	1.15643	24.77	1.529
24.8	1.41007	25.13	1.15311	24.81	1.52023
24.84	1.40802	25.16	1.15283	24.85	1.51235
24.88	1.4047	25.2	1.15196	24.89	1.50418
24.92	1.39852	25.24	1.15269	24.92	1.49934
24.95	1.39355	25.28	1.15462	24.96	1.49419
24.99	1.39026	25.32	1.15586	25	1.49019
25.03	1.38879	25.36	1.15956	25.04	1.48049
25.07	1.38064	25.4	1.1587	25.08	1.47051
25.11	1.38052	25.44	1.1599	25.12	1.45989
25.15	1.37794	25.48	1.16514	25.16	1.45139
25.19	1.37437	25.52	1.17467	25.2	1.44608
25.23	1.36947	25.56	1.17812	25.24	1.43969
25.27	1.36308	25.6	1.1833	25.28	1.43606
25.31	1.36319	25.64	1.19304	25.31	1.42979
25.35	1.36213	25.67	1.19517	25.35	1.42309
25.39	1.36164	25.71	1.19977	25.39	1.4151
25.43	1.3643	25.75	1.20791	25.43	1.4075
25.46	1.36596	25.79	1.22089	25.47	1.40575
25.5	1.36127	25.83	1.22888	25.51	1.39974
25.54	1.35756	25.87	1.24557	25.55	1.3939
25.58	1.3567	25.91	1.24527	25.59	1.38835
25.62	1.36002	25.95	1.25919	25.63	1.38397
25.66	1.36349	25.99	1.26882	25.67	1.37854
25.7	1.36576	26.03	1.27665	25.71	1.37134
25.74	1.3693	26.07	1.28735	25.75	1.36694
25.78	1.37074	26.11	1.29842	25.79	1.36378
25.82	1.37235	26.15	1.30794	25.82	1.35869
25.85	1.37665	26.18	1.31979	25.86	1.35736
25.89	1.38008	26.22	1.33018	25.9	1.35907
25.93	1.38582	26.26	1.33788	25.94	1.35729
25.97	1.38045	26.3	1.35014	25.98	1.35277
26.01	1.38169	26.34	1.35884	26.02	1.34847
26.05	1.4015	26.38	1.36743	26.06	1.34724
26.09	1.39189	26.42	1.37534	26.1	1.34912
26.13	1.38955	26.46	1.38449	26.14	1.35063
26.17	1.39378	26.5	1.39017	26.18	1.35205
26.21	1.39227	26.54	1.39547	26.22	1.35513
26.25	1.39308	26.57	1.40188	26.26	1.35765
26.29	1.39101	26.62	1.40529	26.3	1.36003
26.32	1.39038	26.66	1.41216	26.33	1.36239
26.36	1.39262	26.69	1.41681	26.37	1.36441
26.4	1.3933	26.73	1.42193	26.41	1.36946
26.44	1.39363	26.77	1.42419	26.45	1.37215
26.48	1.39286	26.81	1.42847	26.49	1.3733
26.52	1.39084	26.85	1.43298	26.53	1.37676
26.56	1.38864	26.89	1.4323	26.57	1.38124
26.6	1.38326	26.93	1.43087	26.61	1.38411
26.64	1.3814	26.97	1.43309	26.65	1.39031
26.68	1.38209	27.01	1.43037	26.69	1.39322
26.72	1.37832	27.05	1.43164	26.72	1.39337
26.76	1.37654	27.08	1.42829	26.77	1.39372
26.8	1.37369	27.12	1.42734	26.81	1.39526
26.83	1.372	27.16	1.42529	26.84	1.39927
26.87	1.36904	27.2	1.42618	26.88	1.40245
26.91	1.36543	27.24	1.43138	26.92	1.40434
26.95	1.35979	27.28	1.41637	26.96	1.4055
26.99	1.35562	27.32	1.40841	27	1.40693
27.03	1.35233	27.36	1.40361	27.04	1.40783
27.07	1.34639	27.4	1.40046	27.08	1.40847
27.11	1.33811	27.44	1.39921	27.12	1.40909
27.15	1.33147	27.48	1.38892	27.16	1.40909
27.19	1.32719	27.52	1.37822	27.2	1.40913
27.23	1.31919	27.56	1.37264	27.23	1.40892
27.27	1.31732	27.59	1.3698	27.27	1.40823
27.31	1.31128	27.63	1.36298	27.31	1.40681
27.34	1.30727	27.68	1.35892	27.35	1.40566
27.38	1.29983	27.72	1.35374	27.39	1.4052
27.43	1.29215	27.76	1.34739	27.43	1.40263
27.46	1.2817	27.8	1.33599	27.47	1.39942
27.5	1.27558	27.84	1.32151	27.51	1.39587
27.54	1.27108	27.88	1.31588	27.55	1.39251
27.58	1.26594	27.92	1.31366	27.59	1.38933
27.62	1.26035	27.96	1.31049	27.63	1.38407
27.67	1.25439	28	1.30179	27.68	1.37957
27.7	1.25051	28.04	1.29176	27.71	1.37431
27.76	1.24414	28.08	1.28593	27.76	1.37016
27.8	1.24107	28.12	1.27905	27.8	1.36567
27.84	1.23721	28.16	1.27603	27.84	1.36232
27.88	1.22893	28.19	1.2683	27.88	1.35622
27.92	1.22196	28.23	1.26311	27.92	1.35054
27.96	1.21859	28.27	1.25063	27.95	1.3434
28	1.21086	28.31	1.24132	27.99	1.33617
28.04	1.20238	28.35	1.24091	28.03	1.33014
28.08	1.19625	28.39	1.24036	28.07	1.32489
28.12	1.18857	28.43	1.23379	28.11	1.3198
28.16	1.18244	28.47	1.23007	28.15	1.31565
28.2	1.17859	28.51	1.22538	28.19	1.30956
28.24	1.17293	28.55	1.21284	28.23	1.30394
28.28	1.16976	28.58	1.20293	28.27	1.29671
28.31	1.16572	28.63	1.198	28.31	1.29361
28.35	1.15856	28.67	1.20002	28.35	1.29005
28.39	1.15068	28.7	1.19691	28.38	1.28449
28.43	1.14051	28.74	1.1875	28.43	1.27911
28.47	1.13599	28.78	1.18104	28.46	1.27235
28.51	1.13109	28.82	1.17786	28.5	1.26711
28.55	1.12528	28.86	1.16995	28.54	1.25941
28.59	1.12748	28.9	1.16576	28.58	1.2516
28.63	1.12222	28.94	1.16132	28.62	1.24683
28.67	1.11617	28.98	1.15354	28.66	1.24072
28.71	1.11229	29.02	1.15093	28.7	1.23409
28.75	1.11194	29.06	1.14445	28.74	1.23102
28.79	1.10335	29.09	1.14007	28.78	1.22753
28.82	1.09809	29.13	1.13334	28.82	1.22069
28.86	1.09196	29.17	1.13242	28.85	1.21038
28.9	1.0877	29.21	1.12745	28.89	1.20165
28.94	1.08498	29.25	1.12017	28.93	1.19606
28.98	1.08059	29.29	1.11666	28.97	1.19015
29.02	1.08052	29.33	1.11462	29.01	1.18647
29.06	1.07389	29.37	1.10669	29.05	1.1842
29.1	1.06642	29.41	1.09991	29.09	1.17922
29.14	1.061	29.45	1.09267	29.13	1.17529
29.18	1.05208	29.49	1.08837	29.17	1.17186
29.21	1.05174	29.53	1.08222	29.21	1.16529
29.26	1.0499	29.57	1.07679	29.25	1.16113
29.29	1.04355	29.6	1.0719	29.29	1.1563
29.33	1.03933	29.64	1.07591	29.33	1.14862
29.37	1.0323	29.68	1.07028	29.36	1.14294
29.41	1.02721	29.72	1.06548	29.4	1.1392
29.45	1.01911	29.76	1.05329	29.44	1.13796
29.49	1.01378	29.8	1.04809	29.48	1.13417
29.53	1.01218	29.84	1.04601	29.52	1.13267
29.57	1.01044	29.88	1.04219	29.56	1.12573
29.61	1.00975	29.92	1.03735	29.6	1.11703
29.65	1.00605	29.96	1.0475	29.64	1.10808
29.68	1.00039	30	1.03824	29.68	1.10487
29.72	0.996048	30.04	1.02491	29.72	1.10422
29.76	0.992852	30.08	1.04	29.76	1.09906
29.8	0.98611	30.11	1.03456	29.8	1.0944
29.84	0.982051	30.15	1.02267	29.84	1.08877
29.88	0.978027	30.19	1.00963	29.87	1.0841
29.92	0.974617	30.23	1.00607	29.91	1.07802
29.96	0.968792	30.27	1.00088	29.95	1.07423
30	0.96247	30.31	0.994575	29.99	1.07099
30.04	0.956569	30.35	0.985601	30.03	1.06609
30.08	0.952224	30.39	0.97882	30.07	1.06345
30.12	0.946236	30.43	0.976471	30.11	1.05973
30.16	0.93926	30.47	0.972929	30.15	1.05483
30.19	0.939763	30.5	0.967677	30.19	1.05088
30.23	0.939261	30.54	0.967778	30.23	1.04771
30.27	0.929112	30.59	0.965941	30.26	1.04273
30.31	0.922131	30.62	0.96025	30.3	1.03867
30.35	0.916673	30.66	0.95215	30.35	1.03364
30.39	0.909654	30.7	0.945882	30.38	1.02942
30.43	0.903053	30.74	0.946904	30.42	1.02343
30.47	0.900437	30.78	0.939172	30.46	1.01732
30.51	0.898043	30.82	0.934896	30.5	1.01095
30.55	0.894449	30.86	0.934594	30.54	1.00897
30.59	0.890962	30.9	0.929315	30.58	0.999675
30.63	0.88469	30.94	0.927452	30.62	0.99452
30.67	0.881457	30.98	0.92356	30.66	0.99282
30.7	0.87952	31.01	0.920424	30.7	0.984961
30.74	0.872658	31.05	0.917056	30.74	0.970987
30.78	0.871906	31.09	0.912296	30.77	0.963713
30.82	0.866712	31.13	0.906574	30.81	0.958636
30.86	0.858798	31.17	0.899956	30.85	0.955828
30.9	0.851949	31.21	0.898683	30.89	0.953083
30.94	0.845127	31.25	0.897737	30.93	0.949047
30.98	0.840743	31.29	0.894067	30.97	0.943334
31.02	0.837093	31.33	0.891662	31.01	0.937742
31.06	0.833038	31.37	0.884086	31.05	0.929499
31.09	0.827639	31.41	0.875549	31.09	0.923772
31.13	0.825995	31.45	0.867144	31.13	0.919348
31.18	0.822736	31.48	0.865627	31.17	0.913128
31.22	0.816264	31.52	0.864653	31.21	0.907844
31.25	0.808279	31.56	0.858541	31.25	0.899639
31.29	0.801041	31.6	0.85447	31.28	0.89199
31.33	0.797677	31.64	0.84897	31.32	0.886073
31.37	0.794041	31.68	0.844542	31.36	0.880602
31.41	0.790304	31.72	0.838401	31.4	0.87362
31.45	0.788644	31.76	0.834536	31.44	0.8686
31.49	0.784809	31.8	0.832259	31.48	0.862939
31.53	0.780352	31.84	0.827875	31.52	0.857807
31.57	0.777353	31.88	0.827031	31.56	0.851397
31.61	0.777033	31.92	0.823991	31.6	0.844789
31.64	0.781456	31.96	0.817536	31.64	0.839868
31.68	0.757492	31.99	0.81514	31.68	0.83396
31.72	0.737948	32.03	0.813002	31.72	0.82894
31.76	0.751391	32.07	0.809078	31.76	0.821245
31.8	0.762331	32.11	0.807149	31.79	0.817428
31.84	0.764257	32.15	0.803763	31.83	0.812667
31.88	0.75671	32.19	0.799341	31.87	0.807205
31.92	0.743623	32.23	0.794944	31.91	0.801967
31.96	0.743049	32.27	0.789972	31.95	0.797811
32	0.739656	32.31	0.784228	31.99	0.792847
32.04	0.734982	32.35	0.782295	32.03	0.788754
32.08	0.733159	32.39	0.774713	32.07	0.786019
32.12	0.730696	32.42	0.771818	32.11	0.780709
32.15	0.72659	32.46	0.77185	32.14	0.775793
32.19	0.722278	32.5	0.770093	32.18	0.77087
32.23	0.714432	32.54	0.763228	32.22	0.766811
32.27	0.707291	32.58	0.758016	32.26	0.763421
32.31	0.702212	32.62	0.753969	32.3	0.758737
32.35	0.698676	32.66	0.749379	32.34	0.753296
32.39	0.697005	32.7	0.747459	32.38	0.7491
32.43	0.692077	32.74	0.743492	32.42	0.744525
32.47	0.690323	32.78	0.74163	32.46	0.740891
32.51	0.690345	32.82	0.74125	32.5	0.735987
32.55	0.686711	32.86	0.736311	32.54	0.730477
32.59	0.686119	32.9	0.733653	32.58	0.727209
32.63	0.687631	32.94	0.731264	32.62	0.722074
32.66	0.683513	32.99	0.731593	32.66	0.71771
32.7	0.681007	33.03	0.72869	32.69	0.71283
32.74	0.67643	33.07	0.727704	32.73	0.707471
32.78	0.672805	33.1	0.722362	32.77	0.703548
32.82	0.668377	33.14	0.721182	32.81	0.699233
32.86	0.665179	33.18	0.725782	32.85	0.69548
32.9	0.661875	33.22	0.71373	32.9	0.692314
32.94	0.65839	33.26	0.710833	32.93	0.688797
32.99	0.653077	33.3	0.710888	32.98	0.685002
33.03	0.650188	33.34	0.708024	33.02	0.682218
33.07	0.652493	33.38	0.702803	33.06	0.677979
33.1	0.650561	33.42	0.703654	33.1	0.674432
33.14	0.643805	33.46	0.702751	33.14	0.671433
33.18	0.638263	33.49	0.696346	33.18	0.667857
33.22	0.632849	33.54	0.691015	33.22	0.664695
33.26	0.628869	33.58	0.688332	33.26	0.662009
33.3	0.626373	33.62	0.686834	33.3	0.658339
33.34	0.624009	33.65	0.684363	33.34	0.653776
33.38	0.625853	33.69	0.682555	33.38	0.650252
33.42	0.622295	33.73	0.681733	33.41	0.645713
33.46	0.621945	33.77	0.691118	33.45	0.641461
33.49	0.617263	33.81	0.681071	33.49	0.637941
33.54	0.613537	33.85	0.679682	33.53	0.634796
33.58	0.61249	33.89	0.676567	33.57	0.630902
33.62	0.61111	33.93	0.677592	33.61	0.628209
33.65	0.610404	33.97	0.674864	33.65	0.623427
33.69	0.607491	34.01	0.669608	33.69	0.620326
33.73	0.60368	34.04	0.668291	33.73	0.617628
33.77	0.598892	34.08	0.670045	33.77	0.613966
33.81	0.59245	34.12	0.670348	33.8	0.611421
33.85	0.59005	34.16	0.670374	33.84	0.607384
33.89	0.590374	34.2	0.668644	33.89	0.60499
33.93	0.586255	34.24	0.664861	33.92	0.601674
33.97	0.585483	34.28	0.65991	33.96	0.598397
34.01	0.58571	34.32	0.656026	34	0.5967
34.04	0.58362	34.36	0.657899	34.04	0.592923
34.08	0.577985	34.4	0.65708	34.08	0.590936
34.12	0.571426	34.44	0.654629	34.12	0.58871
34.16	0.567933	34.48	0.653578	34.16	0.586587
34.2	0.564677	34.52	0.652777	34.2	0.585107
34.24	0.562702	34.55	0.649573	34.24	0.582081
34.28	0.561649	34.59	0.647299	34.28	0.578352
34.32	0.560845	34.63	0.646244	34.31	0.575779
34.36	0.558786	34.67	0.647327	34.35	0.572594
34.4	0.55858	34.71	0.646742	34.39	0.570155
34.44	0.557592	34.75	0.646012	34.43	0.566736
34.48	0.555273	34.79	0.643668	34.47	0.564725
34.52	0.551808	34.83	0.636964	34.51	0.561911
34.55	0.549562	34.87	0.623492	34.55	0.558815
34.59	0.545138	34.91	0.624881	34.59	0.557662
34.63	0.54543	34.95	0.626297	34.63	0.553649
34.67	0.546161	34.99	0.629134	34.67	0.551063
34.71	0.547433	35.03	0.631883	34.71	0.54856
34.75	0.544596	35.06	0.634617	34.75	0.546235
34.79	0.544573	35.1	0.633904	34.79	0.543316
34.83	0.539981	35.14	0.631408	34.82	0.541768
34.87	0.536252	35.18	0.630198	34.86	0.539409
34.91	0.532199	35.22	0.630241	34.9	0.53739
34.95	0.532305	35.26	0.631359	34.94	0.536072
34.99	0.532905	35.3	0.631953	34.98	0.534006
35.02	0.526792	35.34	0.631833	35.02	0.531887
35.06	0.520191	35.38	0.632147	35.06	0.529556
35.1	0.518943	35.41	0.634991	35.1	0.528275
35.14	0.521944	35.45	0.63377	35.14	0.527332
35.18	0.524404	35.49	0.635484	35.18	0.525441
35.22	0.521437	35.53	0.639022	35.21	0.522938
35.26	0.521724	35.57	0.642703	35.25	0.520466
35.3	0.51668	35.61	0.646392	35.3	0.51851
35.34	0.515027	35.65	0.647523	35.33	0.517303
35.38	0.512565	35.69	0.651882	35.37	0.515821
35.41	0.51203	35.73	0.655415	35.41	0.512015
35.46	0.510948	35.77	0.658052	35.45	0.510423
35.5	0.509533	35.81	0.663355	35.49	0.50779
35.53	0.506867	35.85	0.666284	35.53	0.506236
35.57	0.504849	35.89	0.670806	35.57	0.504064
35.61	0.502238	35.93	0.673676	35.61	0.50151
35.65	0.49967	35.96	0.677954	35.65	0.4999
35.69	0.497083	36	0.683408	35.69	0.497507
35.73	0.493384	36.04	0.685389	35.72	0.495417
35.77	0.490949	36.08	0.685684	35.76	0.495168
35.81	0.489781	36.12	0.688526	35.8	0.494353
35.85	0.489763	36.16	0.692845	35.84	0.492437
35.89	0.48742	36.2	0.697641	35.88	0.491218
35.92	0.486607	36.24	0.698973	35.92	0.489716
35.96	0.487951	36.28	0.702478	35.96	0.48861
36	0.488542	36.32	0.704969	36	0.48698
36.04	0.488446	36.36	0.705599	36.04	0.486068
36.08	0.487836	36.4	0.708075	36.08	0.485279
36.12	0.487547	36.44	0.708114	36.12	0.484595
36.16	0.489085	36.47	0.708696	36.16	0.48389
36.2	0.488996	36.51	0.709583	36.2	0.481479
36.24	0.489245	36.55	0.71126	36.23	0.480708
36.28	0.490466	36.59	0.71091	36.27	0.479243
36.32	0.491457	36.63	0.711817	36.31	0.478495
36.36	0.493588	36.67	0.712294	36.35	0.477022
36.4	0.492093	36.71	0.712537	36.39	0.477037
36.43	0.492705	36.75	0.712235	36.43	0.477252
36.47	0.493763	36.79	0.711501	36.47	0.477298
36.51	0.495429	36.83	0.709883	36.51	0.478148
36.55	0.495321	36.87	0.706664	36.55	0.477
36.59	0.495106	36.91	0.705763	36.59	0.477327
36.63	0.494444	36.95	0.707072	36.63	0.477619
36.67	0.495226	36.98	0.705864	36.67	0.477932
36.71	0.495241	37.02	0.702403	36.7	0.479359
36.75	0.496436	37.06	0.698448	36.74	0.47958
36.79	0.496835	37.1	0.695901	36.78	0.480109
36.83	0.495554	37.14	0.694975	36.82	0.481271
36.87	0.495506	37.18	0.693278	36.86	0.482878
36.91	0.496444	37.22	0.688233	36.9	0.483713
36.95	0.498096	37.26	0.683831	36.94	0.485216
36.98	0.496114	37.3	0.680042	36.98	0.4871
37.02	0.494641	37.34	0.678849	37.02	0.490124
37.06	0.494965	37.37	0.675617	37.06	0.491909
37.1	0.494519	37.41	0.671333	37.1	0.492277
37.14	0.492806	37.46	0.666546	37.13	0.492218
37.18	0.494572	37.49	0.663212	37.17	0.49371
37.22	0.491803	37.53	0.659585	37.21	0.494647
37.26	0.491328	37.57	0.656641	37.25	0.495506
37.3	0.491179	37.61	0.657146	37.29	0.497703
37.33	0.488745	37.65	0.650057	37.33	0.499161
37.38	0.486974	37.69	0.646775	37.37	0.499233
37.41	0.487642	37.73	0.643683	37.41	0.501019
37.45	0.494345	37.77	0.641125	37.45	0.502434
37.49	0.482359	37.81	0.636198	37.49	0.501567
37.53	0.479874	37.85	0.632165	37.53	0.50221
37.57	0.478284	37.88	0.630698	37.57	0.502721
37.61	0.476869	37.92	0.628322	37.61	0.503515
37.65	0.474971	37.96	0.625677	37.64	0.503878
37.69	0.477438	38	0.620906	37.68	0.503713
37.73	0.473921	38.04	0.616471	37.72	0.504075
37.77	0.469107	38.08	0.613603	37.76	0.503899
37.81	0.467253	38.13	0.611444	37.8	0.505037
37.84	0.466587	38.17	0.60624	37.84	0.503983
37.88	0.466307	38.24	0.603338	37.88	0.502711
37.92	0.463294	38.27	0.60235	37.92	0.503101
37.96	0.460202	38.31	0.600449	37.96	0.502846
38	0.45849	38.35	0.59813	38	0.502329
38.04	0.455726	38.39	0.594853	38.04	0.500722
38.08	0.453399	38.43	0.592205	38.08	0.499684
38.15	0.451871	38.47	0.590752	38.12	0.498788
38.19	0.449351	38.51	0.587854	38.16	0.497212
38.23	0.447096	38.55	0.585814	38.21	0.497799
38.27	0.446963	38.59	0.583197	38.25	0.49463
38.31	0.443875	38.63	0.58175	38.29	0.49158
38.35	0.440965	38.66	0.582826	38.33	0.489359
38.39	0.439406	38.7	0.581172	38.37	0.488641
38.43	0.437172	38.75	0.57853	38.41	0.487222
38.47	0.435583	38.78	0.577042	38.45	0.484629
38.51	0.435126	38.82	0.577929	38.49	0.482988
38.55	0.43247	38.86	0.578439	38.53	0.479885
38.59	0.429715	38.9	0.577159	38.57	0.477511
38.63	0.427654	38.94	0.572261	38.61	0.475753
38.67	0.426496	38.98	0.569412	38.65	0.474248
38.7	0.427013	39.02	0.569213	38.69	0.472288
38.75	0.425698	39.06	0.570715	38.72	0.470595
38.78	0.420197	39.1	0.568099	38.76	0.469089
38.82	0.418364	39.14	0.565473	38.8	0.466285
38.86	0.419471	39.17	0.563859	38.84	0.46349
38.9	0.419297	39.21	0.562738	38.88	0.46197
38.94	0.416526	39.25	0.562211	38.92	0.460073
38.98	0.41411	39.29	0.558581	38.96	0.459227
39.02	0.412531	39.33	0.555544	39	0.456877
39.06	0.411415	39.37	0.554083	39.04	0.453934
39.1	0.41124	39.41	0.553921	39.08	0.451757
39.13	0.408541	39.45	0.551465	39.11	0.449088
39.17	0.407352	39.49	0.549709	39.15	0.447153
39.21	0.407354	39.53	0.548536	39.19	0.445276
39.25	0.406248	39.57	0.547887	39.23	0.442838
39.29	0.404412	39.61	0.548281	39.27	0.440324
39.33	0.402786	39.65	0.545714	39.31	0.439388
39.37	0.401739	39.68	0.542375	39.35	0.440059
39.41	0.401095	39.72	0.53888	39.39	0.436357
39.45	0.401109	39.76	0.538959	39.43	0.434657
39.49	0.39857	39.8	0.548832	39.47	0.432392
39.53	0.39801	39.84	0.547275	39.51	0.431114
39.57	0.397515	39.88	0.537471	39.55	0.428993
39.61	0.396351	39.92	0.538019	39.59	0.427711
39.65	0.396405	39.96	0.531314	39.62	0.426078
39.68	0.39534	40	0.531148	39.66	0.425123
39.72	0.391652	40.04	0.529811	39.7	0.425134
39.76	0.390701	40.07	0.525361	39.74	0.422966
39.8	0.392693	40.12	0.522798	39.78	0.421602
39.84	0.393556	40.16	0.521243	39.82	0.420526
39.88	0.390867	40.19	0.521086	39.86	0.419959
39.92	0.389897	40.23	0.523741	39.9	0.421009
39.96	0.387867	40.27	0.517273	39.94	0.420331
40	0.386499	40.31	0.513869	39.98	0.41911
40.03	0.38526	40.35	0.514443	40.02	0.418373
40.08	0.384057	40.39	0.509293	40.06	0.416788
40.12	0.382242	40.43	0.512024	40.1	0.415785
40.16	0.382138	40.47	0.506907	40.13	0.414859
40.19	0.383102	40.51	0.505071	40.17	0.413564
40.23	0.380156	40.55	0.505421	40.21	0.4121
40.27	0.3793	40.58	0.504301	40.25	0.41096
40.31	0.378745	40.62	0.503008	40.29	0.412505
40.35	0.376031	40.66	0.500679	40.33	0.410845
40.39	0.374617	40.7	0.498876	40.37	0.408823
40.43	0.373206	40.74	0.498866	40.41	0.407648
40.47	0.371079	40.78	0.499296	40.45	0.406113
40.51	0.370587	40.82	0.497028	40.49	0.404776
40.55	0.370857	40.86	0.493021	40.52	0.403741
40.58	0.375802	40.9	0.490612	40.57	0.403004
40.62	0.371163	40.94	0.49032	40.6	0.401931
40.66	0.366372	40.98	0.489428	40.64	0.401991
40.7	0.364893	41.02	0.487909	40.68	0.401379
40.74	0.363928	41.06	0.485881	40.72	0.399454
40.78	0.364121	41.09	0.485272	40.76	0.398431
40.82	0.362989	41.13	0.484796	40.8	0.397758
40.86	0.361995	41.17	0.483377	40.84	0.397141
40.9	0.361088	41.21	0.48059	40.88	0.396149
40.94	0.358255	41.25	0.478564	40.92	0.395045
40.98	0.357372	41.29	0.476853	40.96	0.394085
41.02	0.355609	41.33	0.476643	41	0.393635
41.06	0.354984	41.37	0.475155	41.03	0.393999
41.09	0.353958	41.41	0.473079	41.07	0.394988
41.13	0.353018	41.45	0.472081	41.11	0.390453
41.17	0.351146	41.49	0.471676	41.15	0.386418
41.21	0.349925	41.53	0.472555	41.19	0.384452
41.25	0.348706	41.57	0.471266	41.23	0.384042
41.29	0.347808	41.6	0.469822	41.27	0.383753
41.33	0.345543	41.64	0.469522	41.31	0.382705
41.37	0.345074	41.68	0.470799	41.35	0.381621
41.41	0.343287	41.72	0.473045	41.39	0.379136
41.45	0.342602	41.76	0.472042	41.43	0.376482
41.49	0.341626	41.8	0.469141	41.47	0.374457
41.53	0.341699	41.84	0.468275	41.51	0.373587
41.56	0.341168	41.88	0.468783	41.54	0.37241
41.6	0.338928	41.92	0.470068	41.58	0.372306
41.64	0.336133	41.96	0.470411	41.62	0.370709
41.68	0.335728	41.99	0.469355	41.66	0.369246
41.72	0.336745	42.03	0.46948	41.7	0.367863
41.76	0.336054	42.08	0.470484	41.74	0.36641
41.8	0.335506	42.11	0.471444	41.78	0.365899
41.84	0.332737	42.15	0.470653	41.82	0.365096
41.88	0.330728	42.19	0.469786	41.86	0.36424
41.92	0.329629	42.23	0.472312	41.9	0.363185
41.95	0.328775	42.27	0.474867	41.94	0.361662
41.99	0.327962	42.31	0.478253	41.98	0.360802
42.04	0.327074	42.35	0.478691	42.02	0.359869
42.08	0.327091	42.39	0.48163	42.05	0.358676
42.11	0.324486	42.43	0.48365	42.09	0.355784
42.15	0.322096	42.46	0.486989	42.13	0.353574
42.19	0.321223	42.5	0.489439	42.17	0.353818
42.23	0.320571	42.54	0.491393	42.21	0.354084
42.27	0.320703	42.58	0.493022	42.25	0.353145
42.31	0.320521	42.62	0.498059	42.29	0.351771
42.35	0.320306	42.66	0.50486	42.33	0.349594
42.39	0.31793	42.7	0.509484	42.37	0.348286
42.43	0.316075	42.74	0.515894	42.41	0.346889
42.46	0.316067	42.78	0.532778	42.44	0.345343
42.5	0.31697	42.82	0.520796	42.49	0.344518
42.54	0.313748	42.86	0.523895	42.53	0.343938
42.58	0.311045	42.9	0.528518	42.56	0.343842
42.62	0.311672	42.94	0.531117	42.6	0.341273
42.66	0.315507	42.98	0.534825	42.64	0.339566
42.7	0.315458	43.01	0.539232	42.68	0.339046
42.74	0.312082	43.05	0.543924	42.72	0.33885
42.78	0.312012	43.09	0.54687	42.76	0.340177
42.82	0.310953	43.13	0.54992	42.8	0.34137
42.86	0.309059	43.17	0.553048	42.84	0.340984
42.9	0.308021	43.21	0.554501	42.88	0.33913
42.94	0.307497	43.25	0.556318	42.92	0.337936
42.98	0.307484	43.29	0.560738	42.95	0.338671
43.01	0.307569	43.34	0.56361	42.99	0.33794
43.05	0.307561	43.37	0.565737	43.03	0.335197
43.09	0.306817	43.42	0.568428	43.07	0.334099
43.13	0.308005	43.46	0.571216	43.11	0.335437
43.17	0.309044	43.5	0.571627	43.15	0.338167
43.21	0.308027	43.54	0.572433	43.19	0.335649
43.25	0.306396	43.58	0.573114	43.23	0.332328
43.29	0.305596	43.61	0.573876	43.27	0.330705
43.34	0.30614	43.65	0.57523	43.31	0.329436
43.37	0.30759	43.69	0.575226	43.35	0.328864
43.42	0.310827	43.73	0.573754	43.4	0.327976
43.46	0.316279	43.77	0.573031	43.44	0.328744
43.5	0.313979	43.81	0.5728	43.48	0.328502
43.54	0.311363	43.85	0.572295	43.52	0.32853
43.58	0.313129	43.89	0.570376	43.56	0.327189
43.61	0.315634	43.93	0.568245	43.6	0.327736
43.65	0.318111	43.97	0.567151	43.64	0.32935
43.69	0.320044	44	0.565404	43.67	0.328974
43.73	0.323355	44.05	0.563788	43.71	0.328626
43.77	0.323117	44.09	0.560829	43.75	0.328889
43.81	0.324263	44.12	0.558274	43.79	0.329073
43.85	0.326839	44.16	0.555547	43.83	0.330988
43.89	0.327703	44.2	0.552694	43.87	0.332938
43.93	0.329053	44.24	0.549045	43.91	0.337193
43.97	0.332334	44.28	0.546078	43.95	0.339935
44	0.334249	44.32	0.54403	43.99	0.336287
44.05	0.333878	44.36	0.543314	44.03	0.335534
44.09	0.335683	44.4	0.542417	44.06	0.336971
44.12	0.336819	44.44	0.538466	44.1	0.339852
44.16	0.337935	44.48	0.535419	44.15	0.342074
44.2	0.338059	44.51	0.533647	44.18	0.344572
44.24	0.340609	44.55	0.533018	44.22	0.345678
44.28	0.343125	44.59	0.532631	44.26	0.34632
44.32	0.344505	44.63	0.530054	44.3	0.346974
44.36	0.344702	44.67	0.525612	44.34	0.348143
44.4	0.346526	44.71	0.522402	44.38	0.349678
44.44	0.348441	44.75	0.523484	44.42	0.351401
44.47	0.347713	44.79	0.522546	44.46	0.354944
44.51	0.344367	44.83	0.519417	44.5	0.357545
44.55	0.347184	44.87	0.515488	44.54	0.359159
44.59	0.350488	44.91	0.513214	44.57	0.361298
44.63	0.351851	44.95	0.513603	44.61	0.363507
44.67	0.351418	44.99	0.511902	44.65	0.365357
44.71	0.350233	45.02	0.506242	44.69	0.367689
44.75	0.351246	45.06	0.503113	44.73	0.371438
44.79	0.349605	45.1	0.502086	44.77	0.373886
44.83	0.348632	45.14	0.500966	44.81	0.374795
44.87	0.34808	45.18	0.498775	44.85	0.376057
44.91	0.347994	45.22	0.497031	44.89	0.377449
44.95	0.349833	45.26	0.496187	44.93	0.379869
44.98	0.346248	45.3	0.495678	44.97	0.378544
45.02	0.34368	45.34	0.494945	45.01	0.378678
45.06	0.343449	45.38	0.492026	45.05	0.382024
45.1	0.342915	45.42	0.488982	45.08	0.384792
45.14	0.343031	45.46	0.487698	45.12	0.384768
45.18	0.343054	45.5	0.487478	45.16	0.384104
45.22	0.342862	45.53	0.48847	45.2	0.383528
45.26	0.341205	45.57	0.487072	45.24	0.382983
45.3	0.339353	45.61	0.485771	45.28	0.382793
45.34	0.339714	45.65	0.483636	45.32	0.382195
45.38	0.340676	45.69	0.483086	45.36	0.38128
45.42	0.334839	45.73	0.483763	45.4	0.381899
45.46	0.330971	45.77	0.481065	45.44	0.382444
45.5	0.33166	45.81	0.475949	45.48	0.379531
45.53	0.337635	45.85	0.47372	45.52	0.378324
45.57	0.33856	45.89	0.4732	45.56	0.378605
45.61	0.334324	45.92	0.472423	45.59	0.378935
45.65	0.333184	45.96	0.470575	45.63	0.380048
45.69	0.331826	46.01	0.467973	45.67	0.381369
45.73	0.329713	46.04	0.465506	45.71	0.380881
45.77	0.330362	46.08	0.462812	45.75	0.37983
45.81	0.328495	46.12	0.460769	45.79	0.378085
45.85	0.326373	46.16	0.45901	45.83	0.377878
45.88	0.326288	46.2	0.457164	45.87	0.376142
45.92	0.325421	46.24	0.455817	45.91	0.371878
45.97	0.324088	46.28	0.455692	45.95	0.370988
46	0.325987	46.32	0.454526	45.98	0.373397
46.04	0.325478	46.36	0.45299	46.02	0.377411
46.08	0.322745	46.4	0.451203	46.06	0.374934
46.12	0.32018	46.43	0.449785	46.1	0.37133
46.16	0.317886	46.47	0.449726	46.14	0.368634
46.2	0.315318	46.51	0.451047	46.18	0.367136
46.24	0.316423	46.55	0.448976	46.22	0.365798
46.28	0.31933	46.59	0.444541	46.26	0.363958
46.32	0.325687	46.63	0.442967	46.3	0.363
46.36	0.319245	46.67	0.443674	46.34	0.362307
46.4	0.313565	46.71	0.442755	46.38	0.362123
46.43	0.313214	46.75	0.440656	46.42	0.361793
46.47	0.313415	46.79	0.438266	46.46	0.361085
46.51	0.314731	46.83	0.438331	46.49	0.361251
46.55	0.315549	46.87	0.43936	46.53	0.360435
46.59	0.316032	46.91	0.43635	46.57	0.358745
46.63	0.315136	46.94	0.432058	46.61	0.358784
46.67	0.313761	46.98	0.42928	46.65	0.356445
46.71	0.311459	47.02	0.4289	46.69	0.356242
46.75	0.310594	47.06	0.427987	46.73	0.357765
46.79	0.310243	47.1	0.425779	46.77	0.362695
46.83	0.312048	47.14	0.424049	46.81	0.361793
46.87	0.309342	47.18	0.424143	46.85	0.355811
46.91	0.308112	47.22	0.424671	46.89	0.353894
46.94	0.308703	47.26	0.425663	46.93	0.354137
46.98	0.308061	47.3	0.423487	46.97	0.354644
47.02	0.307307	47.34	0.421647	47	0.354204
47.06	0.307069	47.38	0.42172	47.04	0.353614
47.1	0.306359	47.41	0.423525	47.08	0.352111
47.14	0.305616	47.45	0.424641	47.12	0.35054
47.18	0.304355	47.49	0.423317	47.16	0.348437
47.22	0.305391	47.53	0.420546	47.2	0.346183
47.26	0.306931	47.57	0.420423	47.24	0.344346
47.3	0.305186	47.61	0.422832	47.28	0.344029
47.34	0.299786	47.65	0.425293	47.32	0.344963
47.38	0.298877	47.69	0.423668	47.35	0.342821
47.41	0.300924	47.73	0.423128	47.4	0.342649
47.45	0.301587	47.77	0.424665	47.43	0.342562
47.49	0.302362	47.81	0.427236	47.48	0.341329
47.53	0.301385	47.84	0.428224	47.51	0.341186
47.57	0.299264	47.88	0.425424	47.55	0.341844
47.61	0.297834	47.92	0.423905	47.59	0.341488
47.65	0.296404	47.96	0.425321	47.63	0.340552
47.69	0.295853	48	0.427219	47.67	0.340182
47.73	0.294979	48.04	0.428889	47.71	0.341161
47.77	0.296438	48.08	0.430967	47.75	0.340211
47.81	0.296687	48.12	0.432731	47.79	0.338573
47.84	0.292535	48.16	0.435462	47.83	0.335338
47.88	0.291358	48.2	0.438639	47.87	0.336064
47.93	0.290868	48.24	0.440754	47.9	0.336789
47.96	0.291089	48.28	0.442703	47.94	0.337214
48	0.290967	48.31	0.444739	47.98	0.336267
48.04	0.290964	48.35	0.447988	48.02	0.333501
48.08	0.290193	48.39	0.452439	48.06	0.33196
48.12	0.288832	48.43	0.456077	48.1	0.330433
48.16	0.287736	48.47	0.458153	48.14	0.328054
48.2	0.288055	48.51	0.463874	48.18	0.326825
48.24	0.288697	48.57	0.468416	48.22	0.326815
48.28	0.28417	48.61	0.475408	48.26	0.326981
48.31	0.281947	48.65	0.474125	48.3	0.326605
48.35	0.285846	48.69	0.475753	48.34	0.324208
48.39	0.291335	48.73	0.479243	48.38	0.323209
48.43	0.287147	48.77	0.483325	48.41	0.323419
48.47	0.285329	48.81	0.486163	48.45	0.324297
48.51	0.2864	48.85	0.487649	48.49	0.325334
48.56	0.2843	48.89	0.489925	48.54	0.324887
48.6	0.282991	48.93	0.491597	48.58	0.323829
48.64	0.281932	48.97	0.493353	48.62	0.322679
48.68	0.281853	49.01	0.494291	48.66	0.322571
48.72	0.281095	49.04	0.495418	48.7	0.323448
48.76	0.282627	49.08	0.496151	48.74	0.321961
48.8	0.281953	49.12	0.498593	48.78	0.320533
48.84	0.281972	49.16	0.500488	48.82	0.320499
48.88	0.282873	49.2	0.501137	48.86	0.322713
48.91	0.281279	49.24	0.501758	48.9	0.324079
48.95	0.279547	49.28	0.501792	48.94	0.32034
48.99	0.27743	49.32	0.502326	48.98	0.318528
49.03	0.275598	49.36	0.503675	49.01	0.317409
49.07	0.276673	49.4	0.503091	49.05	0.315602
49.11	0.278319	49.44	0.5014	49.09	0.314653
49.15	0.280976	49.48	0.500619	49.13	0.313956
49.19	0.284776	49.51	0.501686	49.17	0.313361
49.23	0.278921	49.55	0.501905	49.21	0.313041
49.27	0.27622	49.59	0.500957	49.25	0.313308
49.31	0.276137	49.63	0.498025	49.29	0.31229
49.35	0.277616	49.67	0.497081	49.33	0.312017
49.39	0.279625	49.71	0.497335	49.37	0.312566
49.42	0.281866	49.75	0.495359	49.41	0.311158
49.46	0.283324	49.79	0.491983	49.45	0.310535
49.5	0.28271	49.83	0.489272	49.49	0.310248
49.54	0.283656	49.87	0.48663	49.52	0.310166
49.58	0.284552	49.91	0.485241	49.56	0.311585
49.62	0.284591	49.95	0.481563	49.6	0.313481
49.66	0.285551	49.99	0.478767	49.64	0.315927
49.7	0.288849	50.03	0.47734	49.68	0.316321
49.74	0.288906	50.06	0.476876	49.72	0.312924
49.78	0.288426	50.1	0.476966	49.76	0.31231
49.81	0.291528	50.14	0.473125	49.8	0.313363
49.85	0.293196	50.18	0.470858	49.84	0.315598
49.9	0.293589	50.22	0.469035	49.88	0.317052
49.93	0.295664	50.26	0.46809	49.91	0.318252
49.97	0.298466	50.3	0.468707	49.95	0.318711
50.01	0.300493	50.34	0.467353	49.99	0.319205
50.05	0.300646	50.38	0.463935	50.03	0.319691
50.09	0.302098	50.42	0.461105	50.07	0.32053
50.13	0.304223	50.45	0.460393	50.11	0.32125
50.17	0.307518	50.49	0.462213	50.15	0.322805
50.21	0.303812	50.53	0.45967	50.19	0.325691
50.25	0.303049	50.57	0.456788	50.23	0.326314
50.29	0.305942	50.61	0.454978	50.27	0.328443
50.33	0.309569	50.65	0.455871	50.31	0.330978
50.36	0.312997	50.69	0.455363	50.35	0.332731
50.4	0.312754	50.73	0.449827	50.38	0.334891
50.44	0.312442	50.77	0.446738	50.42	0.337965
50.48	0.313152	50.81	0.444941	50.46	0.340818
50.52	0.313192	50.85	0.44341	50.5	0.342406
50.56	0.313294	50.89	0.440998	50.54	0.343525
50.6	0.313548	50.93	0.439315	50.58	0.345873
50.64	0.314302	50.96	0.437805	50.62	0.349203
50.68	0.316253	51	0.436443	50.66	0.351078
50.72	0.313822	51.04	0.436628	50.7	0.351198
50.76	0.313405	51.08	0.434264	50.74	0.353115
50.8	0.314232	51.12	0.431739	50.78	0.356061
50.84	0.313192	51.16	0.429935	50.82	0.358749
50.87	0.313449	51.2	0.429122	50.86	0.359854
50.91	0.31486	51.24	0.428833	50.9	0.359761
50.95	0.314191	51.28	0.427389	50.93	0.359628
50.99	0.312762	51.32	0.425177	50.97	0.360432
51.03	0.311445	51.36	0.423991	51.01	0.360349
51.07	0.311964	51.4	0.424002	51.05	0.360433
51.11	0.313422	51.44	0.424388	51.09	0.36066
51.15	0.30935	51.47	0.42285	51.13	0.361091
51.19	0.306752	51.51	0.417477	51.17	0.362808
51.23	0.307021	51.55	0.414832	51.21	0.361535
51.27	0.311276	51.59	0.414863	51.25	0.361943
51.31	0.31004	51.63	0.41462	51.29	0.362371
51.35	0.307118	51.67	0.413668	51.32	0.362189
51.38	0.306363	51.71	0.411836	51.37	0.363548
51.42	0.30594	51.75	0.409977	51.41	0.363788
51.46	0.305028	51.79	0.408001	51.44	0.363184
51.5	0.304217	51.83	0.405701	51.48	0.361785
51.54	0.304013	51.86	0.40419	51.52	0.36156
51.58	0.302097	51.9	0.40267	51.56	0.363231
51.62	0.30261	51.95	0.401848	51.6	0.362675
51.66	0.300311	51.98	0.402045	51.64	0.363936
51.7	0.299286	52.02	0.400792	51.68	0.361224
51.73	0.30063	52.06	0.400769	51.72	0.36131
51.77	0.299459	52.1	0.40055	51.76	0.363369
51.81	0.298425	52.14	0.399401	51.8	0.359926
51.85	0.298754	52.18	0.398907	51.83	0.358158
51.89	0.296459	52.22	0.400317	51.87	0.357498
51.93	0.295652	52.26	0.400213	51.91	0.356746
51.97	0.295526	52.3	0.399002	51.95	0.355464
52.01	0.296331	52.34	0.397908	51.99	0.354511
52.05	0.29767	52.37	0.399297	52.03	0.354002
52.09	0.29253	52.41	0.400377	52.07	0.353026
52.13	0.291212	52.45	0.402231	52.11	0.354003
52.17	0.291194	52.49	0.401119	52.15	0.351591
52.21	0.293433	52.53	0.40086	52.19	0.350755
52.25	0.29266	52.57	0.402663	52.23	0.35025
52.28	0.292134	52.61	0.403856	52.27	0.349203
52.32	0.292325	52.65	0.404335	52.31	0.348807
52.36	0.291207	52.69	0.403733	52.34	0.347964
52.4	0.29057	52.73	0.403688	52.38	0.34669
52.44	0.289837	52.77	0.404666	52.42	0.346866
52.48	0.288723	52.81	0.405791	52.46	0.346364
52.52	0.287488	52.85	0.407333	52.5	0.347807
52.56	0.289681	52.88	0.411461	52.54	0.345974
52.6	0.287908	52.92	0.410315	52.58	0.34358
52.64	0.286506	52.96	0.413993	52.62	0.342895
52.68	0.287494	53	0.414733	52.66	0.343161
52.72	0.286388	53.04	0.417071	52.7	0.343749
52.76	0.285966	53.08	0.419231	52.74	0.342094
52.79	0.284979	53.12	0.420874	52.78	0.341677
52.83	0.285321	53.16	0.424537	52.82	0.340288
52.87	0.285265	53.2	0.426902	52.85	0.338913
52.91	0.2842	53.23	0.427797	52.89	0.337518
52.95	0.283892	53.28	0.428939	52.93	0.336734
52.99	0.283021	53.32	0.431234	52.97	0.335407
53.03	0.282898	53.35	0.435883	53.01	0.334766
53.07	0.280862	53.39	0.438771	53.05	0.335175
53.11	0.279399	53.43	0.438888	53.09	0.333311
53.15	0.280457	53.47	0.441071	53.13	0.332779
53.19	0.281193	53.51	0.443224	53.17	0.332639
53.23	0.281259	53.55	0.447553	53.21	0.332091
53.26	0.279602	53.59	0.446909	53.24	0.331634
53.3	0.278106	53.63	0.446463	53.28	0.331269
53.34	0.278211	53.67	0.447319	53.32	0.330931
53.38	0.278076	53.71	0.449154	53.36	0.329949
53.42	0.277349	53.75	0.449906	53.4	0.328595
53.46	0.276891	53.79	0.451029	53.44	0.327305
53.5	0.276409	53.84	0.451865	53.48	0.327546
53.54	0.279539	53.88	0.452472	53.52	0.326873
53.58	0.276254	53.92	0.454294	53.56	0.326096
53.62	0.276583	53.96	0.453993	53.6	0.326375
53.66	0.27615	53.99	0.453695	53.64	0.326732
53.69	0.275494	54.03	0.453648	53.68	0.326933
53.73	0.275784	54.07	0.45394	53.72	0.324956
53.78	0.276189	54.11	0.454615	53.76	0.323711
53.82	0.27641	54.15	0.454597	53.8	0.322543
53.86	0.275222	54.19	0.453119	53.84	0.32225
53.9	0.274224	54.23	0.452795	53.88	0.321685
53.94	0.27633	54.27	0.45345	53.92	0.32083
53.98	0.276346	54.31	0.454876	53.96	0.319766
54.02	0.275331	54.35	0.453524	54	0.320282
54.06	0.274592	54.38	0.449708	54.04	0.32003
54.1	0.274388	54.42	0.447417	54.08	0.318622
54.14	0.276972	54.46	0.447239	54.12	0.318517
54.18	0.278622	54.5	0.447655	54.16	0.318301
54.22	0.274764	54.54	0.445316	54.2	0.318569
54.26	0.274298	54.58	0.44322	54.24	0.31856
54.3	0.275855	54.62	0.441495	54.28	0.318798
54.34	0.277017	54.66	0.43959	54.31	0.317693
54.38	0.277872	54.7	0.437463	54.35	0.316808
54.41	0.27822	54.74	0.435796	54.39	0.316048
54.45	0.278759	54.78	0.43348	54.43	0.317353
54.49	0.280494	54.82	0.431641	54.47	0.317753
54.53	0.280536	54.86	0.43155	54.51	0.317629
54.57	0.28029	54.89	0.429176	54.55	0.317951
54.61	0.281903	54.93	0.427784	54.59	0.317293
54.65	0.28248	54.97	0.425971	54.63	0.319304
54.69	0.282593	55.01	0.424406	54.67	0.318457
54.73	0.28388	55.05	0.423797	54.71	0.317487
54.76	0.284477	55.09	0.422643	54.75	0.317403
54.8	0.284975	55.13	0.420805	54.79	0.318731
54.85	0.286183	55.17	0.418357	54.83	0.319351
54.88	0.287871	55.21	0.416369	54.86	0.320163
54.92	0.2917	55.25	0.415111	54.9	0.321513
54.96	0.289655	55.29	0.414479	54.94	0.321455
55	0.288934	55.33	0.413439	54.98	0.323896
55.04	0.291106	55.37	0.410935	55.02	0.323411
55.08	0.293392	55.4	0.41078	55.06	0.323488
55.12	0.294374	55.44	0.410699	55.1	0.32457
55.16	0.294451	55.48	0.409665	55.14	0.325102
55.2	0.297477	55.52	0.407055	55.18	0.326676
55.24	0.296526	55.56	0.404488	55.22	0.32889
55.27	0.303171	55.6	0.403252	55.25	0.329391
55.31	0.301487	55.64	0.40209	55.29	0.330828
55.35	0.299973	55.68	0.400673	55.34	0.330807
55.39	0.299478	55.72	0.398549	55.37	0.333626
55.43	0.301852	55.76	0.398333	55.41	0.335661
55.47	0.302599	55.79	0.397073	55.45	0.335108
55.51	0.302258	55.84	0.39863	55.49	0.335833
55.55	0.303967	55.88	0.406645	55.53	0.338009
55.59	0.304057	55.91	0.406354	55.57	0.339771
55.63	0.303205	55.95	0.400695	55.61	0.340617
55.67	0.304884	55.99	0.399086	55.65	0.341903
55.71	0.31019	56.03	0.399807	55.69	0.342255
55.75	0.304943	56.07	0.398946	55.73	0.342937
55.78	0.303069	56.11	0.395873	55.76	0.343263
55.82	0.30323	56.15	0.394132	55.8	0.344421
55.86	0.304247	56.19	0.39455	55.84	0.345375
55.9	0.304519	56.23	0.397117	55.88	0.345535
55.94	0.303236	56.26	0.39627	55.92	0.348177
55.98	0.302984	56.3	0.394013	55.96	0.348047
56.02	0.304365	56.34	0.393685	56	0.348488
56.06	0.305285	56.38	0.394341	56.04	0.349475
56.1	0.304599	56.42	0.395682	56.08	0.349234
56.14	0.302564	56.46	0.394687	56.12	0.349868
56.18	0.301441	56.5	0.392591	56.16	0.350998
56.22	0.302291	56.54	0.391691	56.2	0.351144
56.26	0.301401	56.58	0.391187	56.24	0.350688
56.3	0.300939	56.62	0.39037	56.27	0.349639
56.33	0.299882	56.66	0.389189	56.31	0.349671
56.37	0.298508	56.7	0.387898	56.35	0.350509
56.41	0.300957	56.74	0.387172	56.39	0.350678
56.45	0.298139	56.78	0.388741	56.43	0.351433
56.49	0.29806	56.81	0.387269	56.47	0.351669
56.53	0.297055	56.85	0.385763	56.51	0.351392
56.57	0.297177	56.89	0.386367	56.55	0.350581
56.61	0.303181	56.93	0.386933	56.59	0.348498
56.65	0.296873	56.97	0.388259	56.63	0.347657
56.68	0.295983	57.01	0.39101	56.67	0.34647
56.72	0.294303	57.05	0.391695	56.71	0.346299
56.76	0.292237	57.09	0.391774	56.75	0.345636
56.81	0.293349	57.13	0.39316	56.78	0.345017
56.84	0.294383	57.17	0.3935	56.82	0.343418
56.88	0.292025	57.21	0.397802	56.86	0.344634
56.92	0.291363	57.25	0.396733	56.9	0.343856
56.96	0.291267	57.29	0.39687	56.94	0.343301
57	0.293426	57.32	0.400042	56.98	0.342674
57.04	0.289388	57.36	0.402851	57.02	0.341428
57.08	0.288343	57.4	0.404317	57.06	0.341855
57.12	0.287898	57.44	0.405216	57.1	0.34149
57.16	0.288088	57.48	0.406191	57.14	0.340753
57.2	0.287726	57.52	0.407553	57.17	0.33915
57.23	0.287746	57.56	0.408671	57.21	0.338054
57.27	0.287424	57.6	0.410399	57.26	0.33755
57.31	0.286111	57.64	0.411883	57.29	0.338746
57.35	0.288251	57.68	0.410976	57.33	0.338021
57.39	0.285461	57.71	0.412329	57.37	0.337058
57.43	0.283716	57.75	0.417704	57.41	0.335027
57.47	0.283635	57.79	0.410415	57.45	0.336011
57.51	0.282509	57.83	0.410253	57.49	0.335293
57.55	0.282015	57.87	0.408799	57.53	0.332131
57.59	0.283681	57.91	0.407912	57.57	0.332087
57.63	0.282865	57.95	0.408323	57.61	0.332094
57.67	0.28184	57.99	0.406881	57.65	0.331245
57.7	0.279989	58.03	0.405453	57.68	0.331219
57.74	0.2824	58.07	0.404189	57.72	0.330156
57.78	0.281355	58.11	0.404739	57.76	0.329806
57.82	0.277212	58.15	0.404949	57.8	0.330107
57.86	0.277501	58.19	0.405288	57.84	0.329144
57.9	0.278825	58.22	0.403221	57.88	0.32691
57.94	0.279353	58.26	0.403643	57.92	0.325632
57.98	0.278201	58.3	0.404877	57.96	0.325728
58.02	0.278652	58.34	0.405008	58	0.325412
58.06	0.278209	58.38	0.403732	58.04	0.325882
58.1	0.277097	58.42	0.402212	58.08	0.326033
58.14	0.276376	58.46	0.401021	58.12	0.3248
58.18	0.276809	58.5	0.400974	58.16	0.324588
58.21	0.276664	58.54	0.399611	58.19	0.322095
58.25	0.275109	58.58	0.398042	58.23	0.323992
58.29	0.277805	58.62	0.397364	58.27	0.322315
58.33	0.27692	58.66	0.397566	58.31	0.321237
58.37	0.276411	58.7	0.398661	58.35	0.321453
58.41	0.277188	58.73	0.395548	58.39	0.321815
58.45	0.276705	58.77	0.394871	58.43	0.321586
58.49	0.277144	58.81	0.393613	58.47	0.320146
58.53	0.277909	58.85	0.394679	58.51	0.32066
58.57	0.278535	58.89	0.39443	58.55	0.319898
58.6	0.278993	58.93	0.392063	58.59	0.31975
58.64	0.277258	58.98	0.388834	58.63	0.319792
58.68	0.277391	59.01	0.387287	58.66	0.320073
58.72	0.279605	59.06	0.387286	58.7	0.319392
58.76	0.280377	59.1	0.386746	58.74	0.320204
58.8	0.278998	59.14	0.385965	58.78	0.320725
58.84	0.280353	59.18	0.383032	58.82	0.320133
58.88	0.282595	59.22	0.382252	58.86	0.321372
58.92	0.284085	59.26	0.382486	58.9	0.321611
58.96	0.283438	59.3	0.381953	58.94	0.321938
59.01	0.283115	59.33	0.377012	58.99	0.323283
59.04	0.283014	59.37	0.37662	59.02	0.323549
59.09	0.284487	59.41	0.37659	59.07	0.324018
59.13	0.285006	59.45	0.375881	59.11	0.324757
59.17	0.285606	59.49	0.376518	59.15	0.324497
59.21	0.284814	59.53	0.374653	59.18	0.32408
59.25	0.288493	59.57	0.373809	59.22	0.327277
59.29	0.288333	59.61	0.372449	59.26	0.328015
59.33	0.288091	59.65	0.374008	59.3	0.328321
59.36	0.290061	59.69	0.371318	59.34	0.32976
59.4	0.289448	59.72	0.369269	59.38	0.330588
59.44	0.290913	59.76	0.369279	59.42	0.331551
59.48	0.291792	59.81	0.368839	59.46	0.331678
59.52	0.292669	59.84	0.369579	59.5	0.331684
59.56	0.291358	59.88	0.370397	59.54	0.332874
59.6	0.291047	59.92	0.368601	59.58	0.333817
59.64	0.2918	59.96	0.368326	59.62	0.334602
59.68	0.292394	60	0.367202	59.66	0.335441
59.71	0.29483	60.04	0.369805	59.69	0.334344
59.76	0.294221	60.08	0.368044	59.73	0.337836
59.8	0.293734	60.12	0.365417	59.77	0.33792
59.83	0.294204	60.16	0.366272	59.81	0.33857
59.87	0.296728	60.2	0.367214	59.85	0.340024
59.91	0.293755	60.23	0.368124	59.89	0.340371
59.95	0.293827	60.27	0.367496	59.93	0.341916
59.99	0.294602	60.31	0.368495	59.97	0.341536
60.03	0.295846	60.35	0.367846	60.01	0.342273
60.07	0.296203	60.39	0.367651	60.05	0.342909
60.11	0.295497	60.43	0.368466	60.09	0.342357
60.15	0.297208	60.47	0.368758	60.13	0.34365
60.19	0.29523	60.51	0.368916	60.17	0.345103
60.23	0.298356	60.55	0.369193	60.2	0.346274
60.26	0.29676	60.59	0.371585	60.24	0.346529
60.3	0.294254	60.63	0.371409	60.28	0.344549
60.34	0.294825	60.67	0.371295	60.32	0.345967
60.38	0.294081	60.71	0.371241	60.36	0.346117
60.42	0.292993	60.74	0.36791	60.4	0.34384
60.46	0.294034	60.78	0.366117	60.44	0.344822
60.5	0.294563	60.82	0.371303	60.48	0.344934
60.54	0.294442	60.86	0.372366	60.52	0.345388
60.58	0.292388	60.9	0.374312	60.56	0.345384
60.62	0.293516	60.94	0.379477	60.6	0.344507
60.66	0.294895	60.98	0.39309	60.64	0.34455
60.7	0.290598	61.02	0.388981	60.67	0.344392
60.73	0.289512	61.06	0.387439	60.71	0.344778
60.77	0.290511	61.1	0.382657	60.75	0.342962
60.81	0.290449	61.14	0.380973	60.79	0.341641
60.85	0.289945	61.18	0.380616	60.83	0.341922
60.89	0.29034	61.22	0.380213	60.87	0.341512
60.93	0.289414	61.25	0.378996	60.91	0.341728
60.97	0.288831	61.29	0.378022	60.95	0.342367
61.01	0.288261	61.33	0.37809	60.99	0.341652
61.05	0.288596	61.37	0.379107	61.03	0.341438
61.09	0.288297	61.41	0.379329	61.07	0.338884
61.13	0.2858	61.45	0.378618	61.1	0.339207
61.17	0.288007	61.49	0.378073	61.14	0.338846
61.21	0.286977	61.53	0.381423	61.18	0.337816
61.25	0.285436	61.57	0.38119	61.22	0.337212
61.28	0.286578	61.61	0.380246	61.26	0.337143
61.32	0.285239	61.64	0.381094	61.3	0.336477
61.36	0.284653	61.68	0.380097	61.34	0.335067
61.4	0.285275	61.72	0.381496	61.38	0.334844
61.44	0.285029	61.76	0.381251	61.42	0.333736
61.48	0.284204	61.8	0.380046	61.46	0.332951
61.52	0.282642	61.84	0.378862	61.5	0.332819
61.56	0.281755	61.88	0.376952	61.54	0.332264
61.6	0.283764	61.92	0.377578	61.58	0.331291
61.63	0.283741	61.96	0.378118	61.61	0.330675
61.67	0.282984	62	0.379035	61.65	0.331205
61.72	0.283197	62.04	0.377756	61.69	0.329803
61.75	0.283655	62.08	0.375956	61.73	0.327818
61.79	0.284036	62.11	0.375416	61.77	0.328409
61.83	0.282662	62.15	0.376805	61.81	0.330153
61.87	0.282934	62.19	0.372609	61.85	0.331004
61.91	0.281859	62.23	0.372242	61.89	0.337052
61.95	0.283584	62.27	0.372383	61.93	0.331911
61.99	0.283729	62.31	0.37289	61.97	0.331242
62.03	0.285014	62.35	0.372335	62.01	0.329976
62.07	0.281489	62.39	0.372003	62.05	0.326355
62.11	0.286961	62.43	0.37271	62.09	0.329196
62.15	0.284876	62.47	0.370216	62.12	0.330487
62.18	0.284771	62.51	0.372288	62.16	0.329478
62.22	0.28583	62.55	0.369674	62.2	0.331508
62.26	0.285596	62.59	0.367225	62.24	0.329486
62.3	0.287663	62.63	0.367054	62.28	0.33045
62.34	0.287157	62.66	0.366733	62.32	0.329842
62.38	0.286276	62.7	0.373883	62.36	0.329267
62.42	0.285571	62.74	0.368958	62.4	0.330372
62.46	0.284068	62.78	0.367465	62.44	0.331327
62.5	0.28673	62.82	0.367388	62.48	0.332459
62.54	0.288466	62.86	0.365571	62.52	0.328628
62.58	0.288514	62.9	0.366985	62.56	0.333149
62.62	0.289159	62.94	0.364458	62.6	0.332873
62.66	0.287565	62.98	0.361034	62.63	0.332799
62.69	0.290666	63.02	0.360774	62.67	0.333651
62.73	0.291088	63.05	0.365869	62.71	0.334585
62.77	0.286736	63.1	0.365206	62.75	0.335417
62.81	0.287809	63.14	0.366652	62.79	0.335822
62.85	0.289199	63.17	0.367813	62.83	0.335612
62.89	0.290075	63.21	0.366747	62.87	0.33653
62.93	0.292223	63.25	0.367307	62.91	0.336518
62.97	0.292825	63.29	0.367539	62.95	0.337964
63.01	0.293878	63.33	0.368353	62.99	0.339534
63.05	0.293829	63.37	0.368729	63.02	0.340731
63.09	0.29516	63.41	0.367503	63.06	0.341545
63.13	0.293848	63.45	0.370164	63.11	0.340047
63.16	0.292766	63.49	0.370772	63.14	0.340398
63.2	0.293196	63.53	0.370253	63.18	0.342002
63.24	0.293785	63.56	0.371601	63.22	0.340046
63.28	0.294912	63.6	0.372825	63.26	0.341181
63.32	0.296356	63.64	0.373988	63.3	0.342056
63.36	0.295705	63.68	0.375915	63.34	0.342086
63.4	0.297342	63.72	0.377427	63.38	0.343249
63.44	0.294069	63.76	0.377649	63.42	0.34294
63.48	0.296456	63.8	0.376902	63.46	0.343355
63.52	0.295471	63.84	0.377974	63.5	0.342745
63.55	0.293876	63.88	0.377493	63.53	0.343591
63.59	0.293001	63.92	0.377964	63.57	0.343021
63.63	0.294365	63.96	0.377499	63.61	0.342633
63.67	0.296793	64	0.376764	63.65	0.344018
63.71	0.293919	64.04	0.377407	63.69	0.343954
63.75	0.294084	64.07	0.376916	63.73	0.345142
63.79	0.294382	64.11	0.374281	63.77	0.345956
63.83	0.294942	64.15	0.377327	63.81	0.345343
63.87	0.295423	64.2	0.381309	63.85	0.34694
63.91	0.295262	64.24	0.384452	63.89	0.34416
63.95	0.294817	64.28	0.385735	63.93	0.344699
63.99	0.294957	64.32	0.384777	63.97	0.345666
64.03	0.296423	64.36	0.381071	64	0.345944
64.06	0.295039	64.4	0.381531	64.04	0.344662
64.1	0.293836	64.44	0.380653	64.08	0.343626
64.14	0.294216	64.48	0.380562	64.12	0.344558
64.2	0.294252	64.52	0.381596	64.16	0.3427
64.24	0.293698	64.56	0.381381	64.21	0.343305
64.28	0.294317	64.6	0.381232	64.25	0.342795
64.32	0.29231	64.64	0.380621	64.32	0.342522
64.36	0.29222	64.67	0.379734	64.36	0.342806
64.4	0.291409	64.71	0.38039	64.4	0.342474
64.44	0.289724	64.75	0.379078	64.44	0.34188
64.48	0.291915	64.79	0.378832	64.48	0.340355
64.52	0.292174	64.83	0.377948	64.52	0.341604
64.55	0.290835	64.87	0.378143	64.56	0.341122
64.59	0.292527	64.91	0.378551	64.6	0.34057
64.63	0.291214	64.95	0.376934	64.64	0.341191
64.67	0.291361	64.99	0.376335	64.68	0.341747
64.71	0.290822	65.03	0.3746	64.72	0.344729
64.75	0.289809	65.07	0.373015	64.75	0.33779
64.79	0.290835	65.11	0.373411	64.79	0.330704
64.83	0.291443	65.14	0.373008	64.83	0.3275
64.87	0.291378	65.18	0.372314	64.87	0.324545
64.91	0.293051	65.22	0.372724	64.91	0.320894
64.95	0.289046	65.26	0.372039	64.95	0.320848
64.99	0.294015	65.3	0.371762	64.99	0.321607
65.03	0.293349	65.34	0.371941	65.03	0.320247
65.06	0.292838	65.38	0.369601	65.07	0.322238
65.1	0.294059	65.42	0.365996	65.11	0.320206
65.14	0.293946	65.46	0.360522	65.15	0.321485
65.18	0.294821	65.5	0.358201	65.19	0.321316
65.22	0.293779	65.54	0.357163	65.23	0.320987
65.26	0.292828	65.57	0.355184	65.27	0.322178
65.3	0.29261	65.61	0.35347	65.3	0.322769
65.34	0.290867	65.65	0.351968	65.34	0.323893
65.38	0.293008	65.69	0.354627	65.38	0.325968
65.42	0.294538	65.73	0.355794	65.42	0.322558
65.46	0.296324	65.77	0.353287	65.46	0.327592
65.5	0.296046	65.81	0.352843	65.5	0.326639
65.53	0.293298	65.85	0.354277	65.54	0.3266
65.57	0.295824	65.89	0.357199	65.58	0.327901
65.61	0.295367	65.93	0.358492	65.62	0.328146
65.65	0.292143	65.97	0.357137	65.66	0.329131
65.69	0.293779	66.01	0.356274	65.69	0.328228
65.73	0.294983	66.05	0.356026	65.73	0.327756
65.77	0.296236	66.08	0.355612	65.77	0.328353
65.81	0.297583	66.12	0.355449	65.81	0.327937
65.85	0.298331	66.16	0.354613	65.85	0.329663
65.89	0.298722	66.2	0.353976	65.89	0.330697
65.92	0.29922	66.24	0.354781	65.93	0.331239
65.96	0.299946	66.28	0.354452	65.97	0.331622
66.01	0.297997	66.32	0.353965	66.01	0.330043
66.05	0.297487	66.36	0.353895	66.05	0.332806
66.08	0.297937	66.4	0.353832	66.09	0.331635
66.12	0.298863	66.44	0.353861	66.13	0.330452
66.16	0.300484	66.48	0.353698	66.17	0.332393
66.2	0.300944	66.52	0.353509	66.2	0.334192
66.24	0.300537	66.56	0.353261	66.24	0.334922
66.28	0.302036	66.59	0.352873	66.28	0.336663
66.32	0.298293	66.63	0.353044	66.32	0.337488
66.36	0.301313	66.67	0.352832	66.36	0.337761
66.4	0.299517	66.71	0.352554	66.4	0.339235
66.44	0.298459	66.75	0.351915	66.44	0.338874
66.47	0.29836	66.79	0.351898	66.48	0.337674
66.51	0.299881	66.83	0.352158	66.52	0.337787
66.55	0.300972	66.87	0.353295	66.56	0.338428
66.59	0.298798	66.91	0.353882	66.6	0.339032
66.63	0.300306	66.95	0.35241	66.64	0.339797
66.67	0.300722	66.98	0.351628	66.68	0.340597
66.71	0.300611	67.02	0.351884	66.71	0.340012
66.75	0.301847	67.07	0.351637	66.75	0.341379
66.79	0.302034	67.1	0.350797	66.79	0.337949
66.83	0.301749	67.14	0.351438	66.83	0.341285
66.87	0.302541	67.18	0.351347	66.87	0.338792
66.91	0.303439	67.22	0.35075	66.91	0.33846
66.94	0.301818	67.26	0.350374	66.95	0.338618
66.98	0.301915	67.3	0.349562	66.99	0.339828
67.03	0.302012	67.34	0.349352	67.03	0.340679
67.06	0.301815	67.38	0.349408	67.07	0.339225
67.1	0.301614	67.42	0.348929	67.1	0.340512
67.14	0.302647	67.45	0.349209	67.15	0.340507
67.18	0.301069	67.49	0.348295	67.19	0.34057
67.22	0.300232	67.53	0.347802	67.22	0.341902
67.26	0.298823	67.57	0.347464	67.26	0.342223
67.3	0.300634	67.61	0.347734	67.3	0.341171
67.34	0.300585	67.65	0.347738	67.34	0.343462
67.38	0.302608	67.69	0.34714	67.38	0.343385
67.42	0.302248	67.73	0.34645	67.42	0.342292
67.45	0.301645	67.77	0.347584	67.46	0.343413
67.49	0.30225	67.81	0.349695	67.5	0.342751
67.53	0.300669	67.85	0.348641	67.54	0.342719
67.57	0.302683	67.89	0.347832	67.58	0.342266
67.61	0.300215	67.93	0.347307	67.61	0.342423
67.65	0.301833	67.96	0.346813	67.65	0.341394
67.69	0.303319	68	0.346352	67.69	0.340878
67.73	0.30315	68.04	0.346296	67.73	0.340667
67.77	0.305039	68.08	0.346041	67.77	0.34283
67.81	0.302359	68.12	0.345972	67.81	0.342604
67.84	0.306176	68.16	0.34689	67.85	0.343308
67.88	0.306455	68.2	0.346629	67.89	0.343674
67.92	0.30621	68.24	0.345806	67.93	0.342703
67.96	0.307494	68.28	0.345535	67.97	0.346996
68	0.306854	68.32	0.345242	68.01	0.348701
68.04	0.307223	68.36	0.345015	68.05	0.343551
68.08	0.307423	68.4	0.344856	68.09	0.342631
68.12	0.305185	68.44	0.344734	68.12	0.34593
68.16	0.306729	68.48	0.34443	68.16	0.347973
68.2	0.307129	68.51	0.344403	68.2	0.348328
68.24	0.305055	68.55	0.345919	68.24	0.348766
68.28	0.306872	68.59	0.346865	68.28	0.348476
68.32	0.308635	68.63	0.345208	68.32	0.350723
68.36	0.309094	68.67	0.343955	68.36	0.350612
68.39	0.304513	68.71	0.344645	68.4	0.35049
68.43	0.30684	68.75	0.345112	68.44	0.350703
68.47	0.308745	68.79	0.345348	68.48	0.351266
68.51	0.307446	68.83	0.345442	68.52	0.350742
68.55	0.308306	68.87	0.345061	68.56	0.350743
68.59	0.30938	68.9	0.344352	68.59	0.348248
68.63	0.310262	68.94	0.344662	68.63	0.350001
68.67	0.311083	68.98	0.344691	68.67	0.35116
68.71	0.312925	69.02	0.344478	68.71	0.346829
68.75	0.311866	69.06	0.34419	68.75	0.351159
68.79	0.312227	69.1	0.345409	68.79	0.351872
68.83	0.313682	69.14	0.344397	68.83	0.351922
68.86	0.318902	69.18	0.344458	68.87	0.347637
68.9	0.312853	69.22	0.343564	68.91	0.350291
68.94	0.313656	69.26	0.343241	68.95	0.349977
68.98	0.314158	69.3	0.343122	68.99	0.34977
69.02	0.314212	69.34	0.343868	69.02	0.350726
69.06	0.315088	69.38	0.353555	69.06	0.351935
69.1	0.315562	69.42	0.345575	69.11	0.352962
69.14	0.318444	69.46	0.346024	69.14	0.353406
69.18	0.312851	69.5	0.35492	69.18	0.356569
69.22	0.315584	69.54	0.358594	69.22	0.353701
69.26	0.315375	69.58	0.365683	69.26	0.355816
69.29	0.315101	69.62	0.365577	69.3	0.356054
69.34	0.314453	69.66	0.367814	69.34	0.35476
69.38	0.314364	69.7	0.36705	69.38	0.35534
69.42	0.315539	69.74	0.366879	69.43	0.355782
69.46	0.314576	69.78	0.365249	69.46	0.356221
69.5	0.315543	69.82	0.363492	69.51	0.357093
69.54	0.316942	69.86	0.363393	69.55	0.357083
69.58	0.317312	69.9	0.360925	69.59	0.357907
69.62	0.318699	69.94	0.361187	69.62	0.359329
69.66	0.31976	69.98	0.362224	69.66	0.355716
69.7	0.318755	70.01	0.36218	69.7	0.358213
69.74	0.319101	70.05	0.361771	69.74	0.357713
69.78	0.320545	70.09	0.359298	69.78	0.357857
69.82	0.321028	70.13	0.363391	69.82	0.357232
69.86	0.319724	70.17	0.363433	69.86	0.357465
69.89	0.321376	70.21	0.362463	69.9	0.358226
69.93	0.323247	70.25	0.363154	69.94	0.357504
69.97	0.318685	70.29	0.363299	69.98	0.35896
70.01	0.320612	70.33	0.363226	70.02	0.359827
70.05	0.320208	70.37	0.363276	70.06	0.360753
70.09	0.320677	70.41	0.36211	70.1	0.361344
70.13	0.322559	70.45	0.362651	70.13	0.363523
70.17	0.320434	70.49	0.363262	70.17	0.361227
70.21	0.319644	70.52	0.362718	70.21	0.36309
70.25	0.322302	70.56	0.362853	70.25	0.363791
70.29	0.322683	70.6	0.364772	70.29	0.363572
70.33	0.321462	70.64	0.364696	70.33	0.363483
70.36	0.319684	70.68	0.361154	70.37	0.363493
70.4	0.31961	70.72	0.36328	70.41	0.364311
70.44	0.321226	70.76	0.364105	70.45	0.362887
70.48	0.320644	70.8	0.362609	70.49	0.3635
70.52	0.320745	70.84	0.363841	70.53	0.364119
70.56	0.321684	70.88	0.365473	70.57	0.363225
70.6	0.32248	70.91	0.366319	70.61	0.362927
70.64	0.326093	70.96	0.367172	70.64	0.362315
70.68	0.320791	71	0.36828	70.68	0.362614
70.72	0.323764	71.03	0.368787	70.72	0.36476
70.75	0.325812	71.07	0.368635	70.76	0.364751
70.79	0.324753	71.11	0.368975	70.8	0.364498
70.83	0.326942	71.15	0.368474	70.84	0.363785
70.87	0.326452	71.19	0.367951	70.88	0.363065
70.91	0.324686	71.23	0.368061	70.92	0.364413
70.95	0.324225	71.27	0.369333	70.96	0.364143
70.99	0.324814	71.31	0.369966	71	0.363909
71.03	0.326026	71.35	0.370749	71.03	0.365395
71.07	0.325856	71.39	0.370837	71.08	0.365965
71.11	0.325062	71.42	0.373231	71.12	0.368091
71.15	0.324512	71.46	0.367339	71.15	0.364741
71.19	0.325593	71.5	0.370343	71.19	0.3674
71.23	0.328628	71.54	0.370435	71.23	0.368003
71.26	0.327177	71.58	0.37001	71.27	0.367181
71.3	0.323554	71.62	0.36984	71.31	0.369137
71.34	0.327088	71.66	0.370281	71.35	0.368991
71.38	0.325928	71.7	0.371945	71.39	0.367762
71.42	0.326064	71.74	0.369483	71.43	0.367165
71.46	0.326151	71.78	0.371073	71.47	0.366652
71.5	0.326705	71.82	0.371475	71.51	0.368877
71.54	0.327768	71.86	0.372146	71.54	0.367626
71.58	0.329151	71.9	0.373155	71.58	0.366684
71.62	0.330468	71.93	0.373363	71.62	0.367472
71.66	0.328604	71.97	0.373738	71.66	0.368375
71.7	0.329529	72.01	0.374172	71.7	0.371481
71.74	0.330899	72.05	0.374632	71.74	0.369278
71.78	0.329526	72.09	0.374736	71.78	0.368268
71.81	0.331575	72.13	0.374282	71.82	0.370729
71.85	0.329927	72.17	0.374993	71.86	0.369871
71.89	0.329102	72.21	0.375056	71.9	0.369423
71.93	0.329675	72.25	0.373307	71.94	0.370117
71.97	0.329577	72.29	0.374239	71.98	0.370623
72.01	0.339139	72.33	0.373473	72.02	0.371369
72.05	0.330003	72.37	0.37367	72.05	0.372692
72.09	0.329438	72.41	0.374255	72.09	0.373621
72.13	0.331487	72.44	0.372207	72.14	0.372414
72.16	0.331309	72.48	0.37368	72.17	0.373266
72.2	0.328855	72.52	0.375627	72.21	0.373778
72.24	0.328833	72.56	0.375313	72.25	0.373328
72.28	0.329824	72.6	0.375924	72.29	0.374212
72.32	0.328732	72.64	0.37452	72.33	0.373501
72.37	0.330035	72.68	0.374831	72.37	0.373402
72.4	0.330491	72.72	0.375262	72.41	0.373497
72.44	0.331055	72.76	0.375694	72.45	0.373303
72.48	0.330735	72.8	0.375469	72.49	0.382111
72.52	0.332801	72.83	0.376083	72.53	0.374175
72.56	0.330911	72.87	0.37738	72.56	0.374394
72.6	0.330927	72.91	0.380911	72.6	0.37539
72.64	0.331531	72.95	0.375026	72.64	0.375156
72.67	0.33223	72.99	0.379707	72.68	0.373536
72.71	0.330835	73.03	0.380908	72.72	0.373016
72.75	0.331066	73.07	0.379568	72.76	0.375026
72.79	0.333018	73.11	0.380996	72.8	0.375195
72.83	0.330014	73.15	0.382861	72.84	0.375574
72.87	0.330521	73.19	0.382432	72.88	0.375663
72.91	0.331238	73.23	0.379668	72.92	0.37606
72.95	0.329677	73.27	0.38024	72.96	0.377202
72.99	0.331399	73.3	0.381118	72.99	0.376671
73.03	0.328578	73.34	0.381615	73.03	0.376332
73.07	0.328583	73.38	0.379876	73.07	0.377076
73.11	0.331553	73.42	0.37982	73.11	0.377536
73.15	0.330766	73.46	0.380598	73.15	0.376619
73.19	0.330976	73.5	0.383548	73.19	0.377086
73.22	0.333471	73.54	0.380948	73.23	0.379273
73.26	0.337177	73.58	0.379676	73.27	0.375494
73.3	0.340109	73.62	0.38196	73.31	0.376492
73.34	0.340575	73.66	0.380632	73.35	0.376381
73.38	0.340668	73.7	0.381047	73.39	0.375667
73.42	0.341786	73.74	0.381891	73.43	0.377969
73.46	0.342731	73.78	0.382554	73.46	0.37468
73.5	0.346177	73.82	0.384172	73.5	0.37482
73.54	0.344509	73.85	0.38525	73.54	0.37765
73.58	0.360099	73.89	0.38793	73.58	0.374351
73.62	0.345342	73.93	0.385214	73.62	0.375722
73.66	0.344384	73.97	0.3862	73.66	0.374491
73.7	0.346787	74.01	0.387054	73.7	0.375035
73.73	0.346384	74.05	0.385883	73.74	0.376745
73.77	0.344196	74.09	0.385968	73.78	0.375528
73.81	0.34373	74.13	0.38618	73.82	0.374571
73.85	0.351231	74.17	0.385806	73.86	0.375063
73.89	0.347511	74.21	0.386479	73.9	0.375258
73.93	0.345371	74.24	0.386603	73.94	0.377853
73.97	0.340017	74.29	0.39425	73.97	0.373399
74.01	0.341916	74.33	0.387538	74.01	0.375005
74.05	0.34324	74.36	0.385921	74.05	0.375613
74.08	0.349672	74.4	0.386812	74.09	0.374936
74.12	0.339504	74.44	0.386509	74.13	0.377286
74.16	0.341407	74.48	0.385291	74.17	0.376566
74.2	0.343247	74.52	0.385715	74.21	0.375724
74.24	0.342558	74.56	0.386861	74.25	0.374117
74.28	0.341716	74.6	0.385719	74.29	0.374265
74.32	0.341825	74.65	0.386975	74.33	0.377799
74.36	0.341489	74.69	0.387864	74.36	0.376917
74.4	0.341856	74.73	0.387568	74.41	0.372451
74.44	0.34314	74.77	0.387879	74.45	0.372814
74.48	0.342908	74.81	0.39034	74.48	0.374163
74.52	0.342718	74.85	0.388297	74.52	0.38056
74.56	0.343488	74.89	0.389071	74.56	0.372886
74.59	0.343941	74.93	0.389727	74.6	0.372709
74.64	0.343156	74.97	0.389123	74.68	0.374843
74.68	0.342813	75.01	0.388548	74.72	0.374305
74.72	0.341884	75.05	0.388964	74.76	0.373571
74.76	0.340925	75.08	0.390415	74.8	0.373438
74.8	0.341054	75.12	0.387474	74.84	0.373012
74.84	0.343768	75.16	0.386907	74.88	0.372788
74.88	0.353116	75.2	0.386755	74.92	0.37361
74.92	0.340637	75.24	0.386278	74.96	0.374587
74.96	0.344625	75.28	0.388571	75	0.372664
75	0.344275	75.32	0.385191	75.04	0.373213
75.04	0.341624	75.36	0.38442	75.08	0.373783
75.08	0.339988	75.4	0.388508	75.12	0.373216
75.12	0.339234	75.44	0.385869	75.16	0.37352
75.16	0.340494	75.48	0.385515	75.2	0.372408
75.19	0.340641	75.52	0.38501	75.23	0.370958
75.23	0.340996	75.55	0.384367	75.27	0.370965
75.27	0.340972	75.59	0.385527	75.31	0.372284
75.31	0.341211	75.63	0.385284	75.35	0.382615
75.35	0.340895	75.67	0.383951	75.39	0.372601
75.39	0.341478	75.71	0.384107	75.43	0.373056
75.43	0.34012	75.75	0.385261	75.47	0.374054
75.47	0.341923	75.79	0.389147	75.51	0.372692
75.51	0.35014			75.55	0.371126
75.55	0.355562			75.59	0.37075
75.59	0.363389			75.62	0.371193
75.63	0.367403			75.66	0.37122
75.67	0.366863			75.71	0.37147
75.7	0.367403			75.74	0.371454
				75.78	0.371275
				75.82	0.371222
				75.86	0.371777
				75.9	0.371501
				75.94	0.372608
				75.98	0.375386
				76.02	0.374412
				76.06	0.372901
				76.1	0.37267
				76.13	0.373181
				76.17	0.37267
				76.21	0.376917
				76.25	0.372451
				76.29	0.372814
				76.33	0.374163
				76.37	0.38056
				76.41	0.372886
				76.45	0.372709
				76.49	0.374843
				76.53	0.374305
				76.57	0.373571
				76.61	0.373438
				76.64	0.373012
				76.68	0.372788
				76.72	0.37361
				76.76	0.374587
				76.8	0.372664
				76.84	0.373213
				76.88	0.373783
				76.92	0.373216
				76.96	0.37352
				77	0.372408
				77.04	0.370958
				77.08	0.370965
				77.12	0.372284
				77.15	0.382615
				77.19	0.372601
				77.23	0.373056
				77.27	0.374054
				77.31	0.372692
				77.35	0.371126
				77.39	0.37075
				77.43	0.371193
				77.47	0.37122
				77.51	0.37147
				77.54	0.371454
				77.58	0.371275
				77.62	0.371222
				77.66	0.371777
				77.7	0.371501
				77.74	0.372608
				77.78	0.375386
				77.82	0.374412
				77.86	0.372901
				77.9	0.37267
				77.94	0.373181
				80.04	0.37267

## Sheet: Fig.6
Fig.6a
MB231	HS578T	SUM159	SUM1315	MB436	HCC1937	MB468	BT474	BT483	T47D	MCF7	SKBR3
161.068	102.413	56.0466	317.397	475.519	13.3546	4.71545	1.5326	1.6432	1.16393	1.11477	2.35596
193.278	100.766	52.7777	334.97	460.453	12.7893	3.9904	1.77838	1.61862	0.782967	1.56946	1.63091
182.66	101.872	52.4336	263.706	492.146	13.4898	3.65859	1.49573	1.45886	1.21308	1.55717	1.66778
Fig.6b
MB231	Hs578T	sum159	SUM1315	MB436	HCC1937	MB468	BT474	BT483	T47D	MCF7	SKBR3
519.765	42.4566	30.7921	1235.8	654.659	11.1968	1	0.003191	0.00029	0.027166	0.005023	0.297393
471.104	41.5653	28.6704	1152.91	673.732	11.7205	1	0.00037	0.000311	0.005015	0.003418	0.205857
643.695	47.8217	38.9601	1536.86	769.215	12.8959	1	0.075313	0.000413	0.02843	0.005842	0.439252
Fig.6c
Fig.6d
	Nucleus	Cytosol	(%)
MB231	90	10
Hs578T	80	20
Sum159	75	25
Sum1315	60	40
MB436	50	50
HCC1937	50	50
MB468	30	70
BT474	20	80
BT483	20	80
T47D	15	85
MCF7	15	85
SKBR3	15	85
Fig.6e
WT		KQ		KR
Control	rIL-6	Control	rIL-6	Control	rIL-6
25.8706	74.6524	15.9597	18.5679	33.6051	32.4606
24.8772	81.9675	10.6029	15.4898	29.4808	30.0364
28.9742	86.3119	14.3557	15.7245	32.4901	37.5534
Fig.6f
Fig.6g
CTRL		shAMPK
Control	rIL-6	Control	rIL-6
1	1.41146	0.992579	0.952246
1	1.39543	0.99268	1.0151
1	1.38867	0.985528	1.03948
Fig.6h
CTRL			CTRL + rIL-6			shMETTL3			shMETTL3+rIL-6			shAMPK			shAMPK+rIL-6			shSIRT1			shSIRT1 +rIL-6
0.340191	0.342027	0.359132	0.396297	0.386939	0.403983	0.266402	0.257306	0.27541	0.253815	0.255416	0.274154	0.351113	0.346308	0.374175	0.356291	0.360227	0.384444	0.315402	0.312472	0.334199	0.332717	0.316089	0.338436
Fig.6i
WT			WT+rIL-6			KQ			KQ+rIL-6			KR			KR+rIL-6
0.32041	0.322503	0.351323	0.375357	0.378501	0.397477	0.262628	0.260818	0.282068	0.260405	0.266957	0.292712	0.330154	0.328654	0.334321	0.340577	0.327767	0.339987
Fig.6j
	WT			WT+rIL-6			KQ			KQ+rIL-6
Migration	22	17	27	46	52	43	10	8	15	21	20	17
Invasion	16	20	14	50	51	46	7	5	8	12	15	10
Fig.6k
	WT			WT+rIL-6			KQ			KQ+rIL-6
IL-6	1	1	1	1.57272	1.66586	1.62103	0.554725	0.622009	0.541216	0.548531	0.71182	0.605833
CAV1	1	1	1	1.49271	1.42536	1.5492	0.729005	0.567	0.613457	0.726786	0.623386	0.706413
NRP2	1	1	1	1.59917	1.48458	1.41302	0.417907	0.612623	0.523433	0.494809	0.562617	0.528888
ULK1	1	1	1	1.96811	1.85344	1.78013	0.44365	0.325733	0.417141	0.41161	0.362003	0.408476
Fig.6l
	WT			WT+rIL-6			KQ			KQ+rIL-6
IL-6	1	1	1	2.40253	2.27521	1.77667	0.641381	0.665038	0.733216	0.706333	0.694459	0.744207
CAV1	1	1	1	2.03286	1.99371	1.95416	0.560593	0.510345	0.482631	0.554141	0.564467	0.473334
NRP2	1	1	1	2.17238	2.26873	2.27324	0.77409	0.780961	0.792162	0.784677	0.673451	0.782792
ULK1	1	1	1	0.49309	0.514766	0.514453	1.70084	1.62965	1.84054	1.59576	1.68551	1.68783
Fig.6m

## Sheet: Fig.7
Fig.7a
CTRL	shMETTL3	WT	KQ	KR
1	0.26	1.41	0.6	1.67
0.75	0.15	1.2	0.16	1.25
1.65	0.5	0.7	0.31	0.89
1.2	0.61	1.28	0.44	1.11
1.35	0.31	0.62	0.6	0.92
0.87	0.25	0.94	0.29	0.77
Fig.7b
CTRL	shMETTL3	WT	KQ	KR	(%)
24.9952	2.7272	30.5945	19.02	32.545
30.12	5.027	26.94	6.03	30.82
26.82	2.78	29.1	9.91	17.34
15.84	12.53	19.51	15.03	21.02
21.03	7.02	27.29	4.59	30.92
25.85	10.36	14.99	10.23	25.99
Fig.7c
WT		KQ		KR
Control	ASP/NAM	Control	ASP/NAM	Control	ASP/NAM
1	0.51	0.3	0.26	1.18	1.07
1.79	0.92	0.23	0.51	1.64	1.45
1.54	0.67	0.32	0.2	1.56	1.33
0.77	0.29	0.57	0.33	1.13	0.89
0.81	0.34	0.41	0.47	0.92	0.92
0.92	0.6	0.45	0.36	0.65	1.12
Fig.7d
WT		KQ		KR		(%)
Control	ASP/NAM	Control	ASP/NAM	Control	ASP/NAM
0.260185	0.085996	0.033269	0.010345	0.284718	0.2718
0.3013	0.1094	0.0495	0.0305	0.3153	0.2029
0.1849	0.1556	0.0691	0.0732	0.2713	0.2491
0.2502	0.1023	0.1205	0.01023	0.1946	0.1693
0.2349	0.0638	0.1842	0.1205	0.2235	0.291
0.2018	0.1376	0.0612	0.1294	0.2451	0.1593
Fig.7e
CTRL		shMETTL3
Control	ASP/NAM	Control	ASP/NAM
1	0.69	0.57	0.58
1.68	0.58	0.46	0.32
1.44	0.5	0.51	0.12
1.21	0.39	0.31	0.22
0.92	0.23	0.25	0.37
0.76	0.49	0.19	0.46
Fig.7f
CTRL		shMETTL3		(%)
Control	ASP/NAM	Control	ASP/NAM
25.804	11.5919	3.1125	11.1596
41.6075	17.6687	13.34	4.3612
21.4373	13.1881	7.6264	9.6738
20.2284	9.867	9.8541	6.7301
30.7803	21.4232	10.484	10.2942
35.1602	14.3981	5.8835	5.1275
Fig.7g
Fig.7i
Control	ASP/NAM
1	8
2	8
2	8
3	8
3	6
3	6
Fig.7j
WT		KQ		KR
Control	ASP/NAM	Control	ASP/NAM	Control	ASP/NAM
0.25832	0.223567	0.224577	0.216524	0.242365	0.224091
0.235877	0.226982	0.243113	0.210058	0.227818	0.22403
0.243262	0.216255	0.228054	0.226075	0.229121	0.232083
0.255269	0.217729	0.222665	0.225792	0.234381	0.235382
0.24767	0.213854		0.223614
Fig.7k

## Sheet: Supplementary Fig.1
Supplementary Fig.1a					Supplementary Fig.1b					Supplementary Fig.1f				Supplementary Fig.1h				Supplementary Fig.1j					Supplementary Fig.1k
Grade I	Grade II	Grade III	(Score)		Luminal	HER2+	Basal like	(Score)		Primary	Lymphatic metastasis	Percentage of nuclear METTL3(%)		Non-metastases	Metastases	(Score)		Non-metastases	Metastases	(Score)
6	6	9			3	8	12							1	4			1	4
4	4	3			4	6	8			80	90			1	4			1	4
6	4	4			6	6	3			90	95			1	4			2	4
1	3	6			2	3	8			90	90			1	1			1	4
4	3	4			4	3	9			75	80			1	4			1	4
9	12	4			3	9	12			60	62			4	3			1	4
4	3	4			3	6	2			90	95			1	4			1	4
6	4	8			6	6	3			80	80			1	4			4	4
6	3	6			2	3	2			86	90			4	3			4	4
9	4	1			0	6	4			92	95			4	4			1	3
6	6	6			4	3	4			90	90			1	4			1	2
4	6	9			6	4	2			95	95			1	1			1	4
8	3	4			4	2	1			65	65			2	4			1	4
6	4	3			1	1	6			75	75			1	4			1	4
2	4	4			9	8				82	90			1	1			1	4
9	8	4			4	3				68	60			1	4			4	4
4	6	12			4	12				90	90			1				2	1
9	6	4			2	4				90	95			4				1	1
6	4	6			9	9				89	90			1				1	1
12	3	9			6	4				80	80			1				1	1
6	4	2			4					90	95			1				1	1
9	9	3			6					80	90			1				4	4
4	8	6			6					52	50			1				4	4
6	3	2			4					76	80			4				2	4
6	2	9			6					88	90			2				1	3
6	4	6			6					90	90			4				1	4
1	3	6			6					56	60			4				1	4
3	3	2			4					75	75			1				2	1
9	12	2			6					80	90			1				2	1
6	1	2			12					90	90			1				2	1
2	9	3			6					90	95			1				1	1
4	9	4			2					75	75			1				1	4
4	2	6			4					90	90			1				1	1
3	9	8			6									2				1	4				Supplementary Fig.1m
6	4	9			3									1				1	2
4	8	12			6									1				4	2
1	2	2												1				1	4
6	4	8												1				1	4
9	4	4												1				1	4
6	9	3												2				1	4
4	4	6												2				4	4
1	9	2												1				1	4
2	9	4												1				1	4
3	2	4												4				1	4
4	8	4												1				4	4
3	4													1				2	4
2	8													1				2	1
6	4													1				1	3
3	2													1				1	4				Supplementary Fig.1n
4	4													4				2	1
2	2													1				1	4
2	4													1				1	4
9	8													1				1	4
2	8													1				1	3
4	3													3				1	4
3	3													3				1	4
4	2													2				4	3
2	3													1				2	2
8	4													1				1	4
9	9													2				1	4
4	2													4					1
4	8													1					4
9	2													1					4
4	2													1					3
4	8													1					1
4	4													1					3
8	9													4					4
6	9													2					4
2	8													3					4
6	9													2					1
4	9													1					1
2	9													1					1
2	9													1					4
3	6													1					4
3	4													2					4
3	6													1					4
4	4													1					4
9	8													2					4
8	4													1					4
4	8													1					4
4	3													1					4
8	6													1					4
4	6													2					4
8	6													1					4
4	6													1					4
2	8													2					4
2	4																		4
3	3																		4
4	4																		4
6	4																		4
8	3																		4
9	4
4	6
	2
	4
	6
	2
	9
	6
	6
	4
	8
	5
	2
	9
	8
	9
	9
	12
	8
	6
	4
	4
	9
	4
	9
	4
	12
	9
	3
	9
	4
	4
	2
	4
	2
	8
	2
	3
	12
	3
	9
	8
	6
	4
	2
	9
	3
	4
	6
	2
	9
	6
	6
	8
	4
	6
	2
	2
	3
	4
	6
	8

## Sheet: Supplementary Fig.2
Supplementary Fig.2a (upper panel)											Supplementary Fig.2a (lower panel)
Supplementary Fig.2b (upper panel)											Supplementary Fig.2b (lower panel)
Supplementary Fig.2d
Supplementary Fig.2e
Supplementary Fig.2g
Supplementary Fig.2h
Supplementary Fig.2i
Supplementary Fig.2j

## Sheet: Supplementary Fig.3
Supplementary Fig.3a
Vec	p300WT	p300D1399Y	(%)
50.6688	7.99066	48.7783
51.6493	10.3411	51.4782
50.7654	8.42761	48.0398
Supplementary Fig.3b
Supplementary Fig.3d
Supplementary Fig.3e
Supplementary Fig.3f
Supplementary Fig.3g
Supplementary Fig.3i
ASP(mM)	0	4	5	6	7	8	9	10	12	15
	96.2341	104.495	105.045	115.119	104.699	100.817	98.8842	92.2049	69.0712	52.2081
	99.9093	105.419	97.8202	112.519	101.287	94.4444	95.822	86.9058	73.5241	58.5831
	103.857	101.005	95.3255	98.3108	96.1847	92.1509	84.0687	81.4038	68.2394	58.0166
Supplementary Fig.3j
Supplementary Fig.3k
Supplementary Fig.3l
Supplementary Fig.3n								Supplementary Fig.3o
Supplementary Fig.3p
									Supplementary Fig.3r								Supplementary Fig.3s
Supplementary Fig.3q

[truncated: 9 more sheets: Supplementary Fig.4, Supplementary Fig.5, Supplementary Fig.6, Supplementary Fig.7, Supplementary Fig.8, KD&CTRL RNA-seq processed data, KQ&WT RNA-seq processed data, KD&CTRL RIP-seq processed data, KQ&WT RIP-seq processed data]
